# Supplementary material for: Shifting networks and mixing metals: Changing metal trade routes to Scandinavia correlate with Neolithic and Bronze Age transformations
Source: PLoS One. 2021 Jun 16;16(6):e0252376. doi: 10.1371/journal.pone.0252376 (PMC8208583; doi:10.1371/journal.pone.0252376)
Supplement: S2 Table — The 14C ranges are based on a combination of radiocarbon and dendrochronological determinations [9–12]. (XLSX) [file pone.0252376.s003.xlsx]

## Sheet: S2 Table
S2 Table. Datasheet (Excel) of the lead isotope (MC-ICP-MS) and trace element (EDXRF) analyses executed on 311 artefacts dating from 3800 BC to 1300 BC. The 14C ranges are based on a combination of radiocarbon and dendrochronological determinations [9-12].
ID	labor-no.	object/ artefact	collection-no.	date/ period	absolute date*	findplace	comments	Cluster 2020	Cu [wt%]		Fe [wt%]		Co [wt%]		Ni [wt%]		As [wt%]		Ag [wt%]		Sn [wt%]		Sb [wt%]		Pb [wt%]		Bi [wt%]	208Pb/204Pb	2Sigma	208Pb/206Pb	2Sigma	207Pb/206Pb	2Sigma	206Pb/204Pb	2Sigma	207Pb/204Pb	2Sigma
#1	MA-166618	flanged axe, type Aebelnaes	FHM 5014	LN II	2100/2000 - 1700 BC	Karup Parish, Lysgaard, Viborg	only EDXRF	3	95.7768	<	0.05		0.01		0.019		1.91		1.02684		0.01		1.16537		0.0042		0.09775
#2	MA-166620	flanged axe, type Emmen	NM B7209	LN II	2100/2000 - 1700 BC	Bjælkerup, Stevns, Præstø	only EDXRF	1	99.9286	<	0.05		0.01		0.057	<	0.005		0.00562869		0.002		0.002		0.002		0.002
#3	MA-166624	flat axe, type 4	NM B5155	TRB	3800–2850 BC	Mosgaard, Taarup, Fjends		4	99.5277	<	0.05		0.01		0.022		0.394		0.0175399		0.002		0.0114009		0.0231		0.00255	38.568	0.003	2.074	0.0001	0.84041	1e-05	18.596	0.001	15.628	0.001
#4	MA-166631	flanged axe, type Emmen	NM B198	LN II	2100/2000 - 1700 BC	Brokbjerg Mose, Hellum, Ålborg		5	89.8485		0.012		0.0155		0.2255		0.109		0.0121766		9.67706		0.0743861		0.0091		0.003825	39.27	0.002	2.0338	0.0001	0.81398	1e-05	19.309	0.001	15.717	0.001
#5	MA-166656	flanged axe, type Underåre	NM B4077	NBA IB	1600–1500 BC	Moskjaer, Sønderhald, Randers		5	90.4748	<	0.021		0.0165		0.3685		0.5735		0.0257297		8.08043		0.0494818		0.4039		0.002	38.308	0.011	2.0909	0.0001	0.85251	1e-05	18.322	0.001	15.62	0.001
#6	MA-166657	flanged axe, type Underåre	NM B965	NBA IB	1600–1500 BC	Nistrup, Horns, Hjørring		5	92.5114	<	0.021		0.029		0.5865		0.6035		0.0427995		6.05031		0.0833353		0.08575		0.002	38.338	0.002	2.0903	0.0001	0.85201	1e-05	18.341	0.001	15.626	0.001
#7	MA-166658	flanged axe	NM 18186	NBA IB	1600–1500 BC	Lyngå, Sabro, Aarhus		5	91.0967	<	0.021		0.0135		0.6		0.5315		0.0190142		7.10546		0.0406812		0.5901		0	38.307	0.005	2.0914	0.0001	0.85276	1e-05	18.317	0.001	15.62	0.001
#8	MA-166659	flanged axe, type Underåre	NM B6702	NBA IB	1600–1500 BC	Pandrup (near), Refs, Thisted		5	90.2253	<	0.05		0.0135		0.366		0.224		0.0615461		9.03088		0.0642935		0.007		0.002	38.66	0.013	2.0558	0.0001	0.83285	4e-05	18.805	0.002	15.662	0.002
#9	MA-166660	flanged axe, type Underåre	NM 5919	NBA IB	1600–1500 BC	Højby, Ods, Holbæk		2	92.7751		0.0255		0.0185		0.491		0.549		0.111546		5.87679		0.130455		0.01295		0.002975	38.771	0.002	2.0538	0.0001	0.83019	2e-05	18.878	0.001	15.672	0.001
#10	MA-166661	flanged axe	NM B10153	NBA IB	1600–1500 BC	Svallerup, Ars, Holbæk		5	92.495	<	0.021		0.017		0.567		0.695		0.0213195		6.07243		0.0349142		0.0665		0.002125	38.353	0.003	2.0836	0.0001	0.84883	2e-05	18.407	0.001	15.624	0.001
#11	MA-166662	flanged axe, type Underåre	NM B3364	NBA IB	1600–1500 BC	Føvling, Malt, Ribe		5	91.2808		0.1115		0.0135		0.367		0.6695		0.0206662		7.36843		0.117702		0.0091		0.002	38.86	0.006	2.057	0.0001	0.82981	1e-05	18.892	0.001	15.677	0.001
#12	MA-166663	flanged axe, type Oldendorf	NM 10187	NBA IB	1600–1500 BC	Bygholm, Nim, Skanderborg		5	93.0807	<	0.021		0.0135		0.202		0.2385		0.0548734		6.31047		0.0782431		0.00525		0.00255	39.011	0.003	2.0453	0.0001	0.82308	2e-05	19.073	0.001	15.699	0.001
#13	MA-166664	flanged axe, type Underåre	NM B4208	NBA IB	1600–1500 BC	Ledøje, Smørum, København		5	90.2576	<	0.021		0.012		0.319		0.3745		0.0115507		8.99109		0.0277299		0.002		0	39.146	0.009	2.0446	0.0001	0.82084	2e-05	19.146	0.002	15.715	0.001
#14	MA-166665	flanged axe, type Hüsby	NM 10027	NBA IB	1600–1500 BC	Kundby, Tuse, Holbæk		6	89.9461	<	0.021		0.006		0.0855		0.033		0.0057766		9.88518		0.0245251		0.0084		0.002	39.103	0.007	2.0262	0.0001	0.81485	2e-05	19.299	0.002	15.725	0.001
#15	MA-166666	flanged axe, type Underåre	NM B12048	NBA IB	1600–1500 BC	Lille-Dalbygård, Hatting, Vejle		5	89.9144		0.1745		0.0195		0.526		0.606		0.0193623		8.49639		0.0576188		0.1862		0	38.339	0.011	2.0895	0.0001	0.85146	1e-05	18.348	0.001	15.623	0.001
#16	MA-166667	flanged axe	NM 11919	NBA IB	1600–1500 BC	Elvedgård, Skovby, Odense		6	89.7153	<	0.05		0.0075		0.102		0.1245		0.00550873		10.0237		0.00501505		0.0056		0.002	38.719	0.004	2.0523	0.0001	0.82956	2e-05	18.866	0.001	15.65	0.001
#17	MA-166668	shafthole axe, type Fårdrup, undecorated	NM B13968	NBA IB	1600–1500 BC	Bolderslev, Rise, Åbenrå		5	90.8879		0		0.0125		0.426		0.4725		0.0238234		7.85945		0.0484897		0.27265		0.002	38.314	0.004	2.09	0.0001	0.85193	2e-05	18.332	0.001	15.618	0.001
#18	MA-166669	shafthole axe, type Fårdrup, undecorated	NM B12015	NBA IB	1600–1500 BC	Pillemark, Samsø, Holbæk		5	91.6705		0		0.0105		0.3395		0.462		0.0226539		7.36883		0.0522681		0.0693		0.002	38.332	0.009	2.0893	0.0001	0.85144	1e-05	18.347	0.001	15.621	0.001
#19	MA-166670	shafthole axe, type Fårdrup, undecorated	NM B11535	NBA IB	1600–1500 BC	Kværndrup, Sunds, Svendborg		5	90.5162		0.0665		0.0215		0.3865		0.503		0.0233827		8.35701		0.0454957		0.07945		0	38.336	0.002	2.0866	0.0001	0.85029	1e-05	18.373	0.001	15.622	0.001
#20	MA-166671	shafthole axe, type Fårdrup, undecorated	NM B11335	NBA IB	1600–1500 BC	Ås Mark, Tvingstrup, Skanderborg		5	89.6348		0.0935		0.0215		0.544		0.576		0.0368939		8.76779		0.120449		0.2016		0.002	38.325	0.003	2.0904	0.0001	0.85209	2e-05	18.334	0.001	15.622	0.001
#21	MA-166672	shafthole axe, type Fårdrup, undecorated	NM B10894	NBA IB	1600–1500 BC	Neble, Slagelse, Sorø		5	89.8633		0.077		0.0255		0.4		0.5505		0.0302582		8.7351		0.0399386		0.2765		0.002	38.319	0.012	2.0905	0.0001	0.8521	2e-05	18.33	0.002	15.619	0.002
#22	MA-166673	shafthole axe, type Fårdrup, undecorated	NM B5564	NBA IB	1600–1500 BC	Kragenæs, Lollands Nørre, Maribo		5	86.8447		0.081		0.027		0.544		0.7265		0.0284968		10.958		0.101351		0.6881		0.002	38.309	0.009	2.0912	0.0001	0.85257	1e-05	18.319	0.001	15.619	0.001
#23	MA-166674	shafthole axe, type Fårdrup, undecorated	NM B7248	NBA IB	1600–1500 BC	Hejrede, Musse, Maribo		5	89.3659		0.098		0.02		0.498		0.5735		0.0319831		8.23813		0.0862312		1.08605		0.002	38.309	0.002	2.0916	0.0001	0.85283	1e-05	18.316	0.001	15.62	0.001
#24	MA-166675	shafthole axe, type Fårdrup, decorated	NM B8025	NBA IB	1600–1500 BC	Vålse, Falsters Nørre, Maribo		5	88.8947		0.128		0.043		0.686		0.86		0.0338127		9.16362		0.0553992		0.13545		0	38.33	0.014	2.0886	0.0004	0.85126	0.00026	18.352	0.005	15.622	0.001
#25	MA-166676	shafthole axe, type Fårdrup, undecorated	NM B9612	NBA IB	1600–1500 BC	Brattingsborg, Samsø, Holbæk		5	90.4306	<	0.021		0.0185		0.475		0.599		0.0262441		7.63087		0.138385		0.6573		0.002	38.311	0.008	2.0911	0.0001	0.85253	2e-05	18.321	0.001	15.619	0.001
#26	MA-166677	shafthole axe, type Fårdrup, decorated	NM B10106	NBA IB	1600–1500 BC	Juellinge, Lollands Nørre, Maribo		5	84.873		0.0685		0.0455		0.6145		0.713		0.0384523		12.4377		0.197171		1.0087		0.002975	38.304	0.002	2.0912	0.0001	0.85265	2e-05	18.317	0.001	15.618	0.001
#27	MA-166678	shafthole axe, type Fårdrup, undecorated	NM B4961	NBA IB	1600–1500 BC	Gislinge, Tuse, Holbæk		2	88.7345	<	0.029		0.092		1.2425		1.1965		0.0514944		8.45903		0.153184		0.03465		0.002	38.405	0.006	2.0836	0.0001	0.84825	2e-05	18.432	0.001	15.635	0.001
#28	MA-166679	shafthole axe, type Fårdrup, decorated	NM B4938	NBA IB	1600–1500 BC	Støvel, Hjerm, Ringkøbing		5	89.3159		0.123		0.0165		0.558		0.697		0.041262		9.04157		0.0937772		0.10885		0.002	38.344	0.002	2.0899	0.0001	0.85166	1e-05	18.347	0.001	15.626	0.001
#29	MA-166680	shafthole axe, type Fårdrup, decorated	NM B1383	NBA IB	1600–1500 BC	Jutland (south-north Jutland)		5	86.722		0.086		0.037		0.4		0.6765		0.0298785		8.74239		0.110029		3.1941		0.002	38.292	0.007	2.0919	0.0001	0.85313	2e-05	18.305	0.001	15.616	0.001
#30	MA-166681	shafthole axe, type Fårdrup, undecorated	NM B377	NBA IB	1600–1500 BC	Brunde, Rise, Åbenrå		5	90.9993		0.08		0.021		0.522		0.5845		0.0203973		7.62072		0.101548		0.04865		0.002	38.39	0.003	2.0883	0.0001	0.8503	2e-05	18.384	0.001	15.632	0.001
#31	MA-166682	shafthole axe, type Fårdrup, decorated	NM 26013	NBA IB	1600–1500 BC	Tårnholm, Slagelse, Sorø		5	90.928	<	0.0315		0.016		0.53		0.469		0.0221972		7.81625		0.0400759		0.14595		0	38.34	0.01	2.0919	0.0001	0.85266	2e-05	18.327	0.001	15.627	0.001
#32	MA-166683	shafthole axe, type Fårdrup, undecorated	NM 11237	NBA IB	1600–1500 BC	Køge (near of), Ramsø, København		5	89.9002		0.099		0.0135		0.3345		0.644		0.0231203		8.86908		0.0273525		0.0868		0	38.368	0.006	2.0871	0.0001	0.85013	1e-05	18.384	0.001	15.629	0.001
#33	MA-170348	flanged axe, type Værslev	B3370	LN II	2100/2000 - 1700 BC	Valore, Ramsø, København		2	97.0841	<	0.05		0.0135		0.1545		0.845		1.04277		0.155504		0.670442		0.0056		0.055675	38.499	0.004	2.0886	0.0001	0.84955	1e-05	18.433	0.001	15.66	0.001
#34	MA-170351	flanged axe, type Gallemose	FSM 10183	LN II	2100/2000 - 1700 BC	Hjadstrup, Lunde, Odense	< Pb	2	96.7859	<	0.05		0.0135		0.5085		0.4005		0.98967		0.857525		0.459004		0.002		0.002
#35	MA-171059	flat axe, type 1	B3459	TRB	3800–2850 BC	Slusegård, Sønder, Bornholm		4	98.5423	<	0.05		0.01		0.0185		1.313		0.0516996		0.00734202		0.0555691		0.01295		0.0068	38.441	0.007	2.077	0.0001	0.84287	2e-05	18.508	0.001	15.6	0.001
#36	MA-171060	flat axe, type 3	NM 26057	TRB	3800–2850 BC	Viborg, Nørlyng, Viborg		4	99.0229	<	0.05		0.01		0.0225		0.8995		0.00907367		0.00498117		0.0272397		0.02485		0.002	38.533	0.003	2.0762	0.0001	0.84166	1e-05	18.56	0.001	15.621	0.001
#37	MA-171061	flat axe, type 3	NM 26058	TRB	3800–2850 BC	Viborg, Nørlyng, Viborg		4	99.3474	<	0.05		0.01		0.021		0.605		0.0147757		0.002		0.0174627		0.01225		0	38.63	0.003	2.0579	0.0001	0.83348	2e-05	18.772	0.001	15.646	0.001
#38	MA-171062	flat axe, type 1	NM 13810	TRB	3800–2850 BC	Osted, Voldborg, København		4	98.0693	<	0.05		0.01		0.0285		1.768		0.0131857		0.002		0.0197729		0.11655		0.002	38.717	0.003	2.0744	0.0001	0.83806	1e-05	18.664	0.001	15.641	0.001
#39	MA-171063	flanged axe, type Æbelnæs	B494	LN II	2100/2000 - 1700 BC	Æbelnæs, Mønbo, Præstø		2	96.4463	<	0.05		0.0135		0.0765		1.183		1.12291		0.170796		0.952892		0.0035		0.058225	38.582	0.007	2.0841	0.0001	0.84652	3e-05	18.513	0.001	15.671	0.001
#40	MA-171072	halbert, type 2	NM 18577	LN II	2100/2000 - 1700 BC	Ellehøjgård, Sallinge, Svendborg	< Pb	9	99.1897	<	0.05		0.0135		0.015		0.0195		0.778472		0.002		0.00564497		0.0021		0
#41	MA-171079	flanged axe, type Gallemose	NM	LN II	2100/2000 - 1700 BC	Denmark	< Pb	2	96.9998	<	0.05		0.0135		0.5325		0.509		0.944749		0.0944446		0.885685		0.00525		0.03825
#42	MA-171088	flat axe, type 1	B6984	TRB	3800–2850 BC	Søby Hede, Fjends, Viborg		4	98.7385	<	0.05		0.0135		0.0225		1.1735		0.0480498		0.002		0.0124959		0.0168		0.00425	38.712	0.001	2.0699	0.0001	0.83674	2e-05	18.702	0.001	15.649	0.001
#43	MA-171089	armspiral	B6985	TRB	3800–2850 BC	Søby Hede, Fjends, Viborg		4	99.7494	<	0.05		0.0135		0.0175		0.2035		0.00842035		0.00421018		0.0228506		0.0063		0.002	38.625	0.005	2.0701	0.0001	0.83881	1e-05	18.659	0.001	15.651	0.001
#44	MA-171097	flat axe, type 2	A179	LN I	pre 2350 BC	Ferritslev, Åsum, Odense		5	98.8451	<	0.05		0.0135		0.2295		0.844		0.0229767		0.00413575		0.0583612		0.00455		0.008075	38.616	0.008	1.6195	0.0001	0.66979	3e-05	23.845	0.001	15.971	0.001
#45	MA-171130	flat axe, type 2	KHM 1560	LN I	pre 2350 BC	Tøjstrup, Sønderhalde, Randers		5	98.3846	<	0.05		0.0135		0.205		1.2615		0.0238907		0.0351828		0.084334		0.01085		0.007225	38.601	0.008	1.712	0.0001	0.70522	3e-05	22.547	0.002	15.901	0.001
#46	MA-171133	flanged axe, Anglo-Irish type	B3888a	LN II	2100/2000 - 1700 BC	Gallemose, Støvring, Randers		9	86.758	<	0.05		0.0135		0.014		0.015		0.055961		13.1205		0.0219115		0.002		0.00255	38.553	0.005	2.0612	0.0001	0.83771	1e-05	18.704	0.001	15.669	0.001
#47	MA-171134	flanged axe, type Underåre	B291	NBA IB	1600–1500 BC	Søndersø, Skovby, Odense		2	93.0292	<	0.05		0.0135		0.586		0.6495		0.111218		5.39781		0.162868		0.0364		0.00255	38.388	0.005	2.088	0.0001	0.85037	1e-05	18.386	0.001	15.635	0.001
#48	MA-171135	flanged axe, type Underåre	B1766	NBA IB	1600–1500 BC	Egebakssande, Hundborg, Thisted		6	88.9383		0.585		0.0135		0.0585		0.095		0.00971942		10.2542		0.00665042		0.0119		0.002	38.476	0.007	2.081	0.0001	0.84596	1e-05	18.489	0.002	15.641	0.001
#49	MA-171136	flanged axe, type Underåre	B10792	NBA IB	1600–1500 BC	Odsherred, Ods, Holbæk		5	90.5883	<	0.0185		0.0135		0.461		0.515		0.0148275		8.14763		0.0227483		0.2261		0.002	38.348	0.012	2.0911	0.0001	0.85217	1e-05	18.339	0.002	15.628	0.002
#50	MA-171137	flanged axe, type Underåre	NM 26074	NBA IB	1600–1500 BC	Førslev (near), Ø Flakkebjerg, Sorø		5	92.3721	<	0.05		0.0135		0.499		0.5765		0.0197411		6.4518		0.0558949		0.0091		0.002	38.696	0.009	2.0649	0.0001	0.83589	1e-05	18.74	0.001	15.664	0.001
#51	MA-171138	flanged axe, type Oldendorf	B12199	NBA IB	1600–1500 BC	Stude, Slagelse, Sorø		5	90.9134	<	0.05		0.0135		0.8755		0.807		0.0260291		6.41751		0.0965674		0.8463		0.002	38.306	0.01	2.0916	0.0001	0.85286	2e-05	18.314	0.001	15.619	0.001
#52	MA-171139	flanged axe, type Underåre	B3621	NBA IB	1600–1500 BC	Christiansminde, Horns, Frederiksborg		5	93.2935	<	0.05		0.0135		0.717		0.58		0.0256343		5.23361		0.0746565		0.0287		0.002	38.459	0.007	2.0823	0.0001	0.84733	1e-05	18.469	0.001	15.65	0.001
#53	MA-171140	flanged axe, type Underåre	B6978	NBA IB	1600–1500 BC	Stavreby, Bårse, Præsto		5	88.1562		0.11		0.0135		0.443		0.9315		0.0242608		9.8661		0.0331027		0.4151		0.002	38.31	0.007	2.0896	0.0001	0.85184	1e-05	18.334	0.002	15.618	0.001
#54	MA-171141	flanged axe, type Underåre	B6350	NBA IB	1600–1500 BC	Ølby, Ramsø, København		5	90.8043		0.054		0.0135		0.1905		0.2745		0.00875523		8.12351		0.0147878		0.02135		0.000425	39.163	0.004	2.0369	0.0001	0.81726	1e-05	19.227	0.001	15.714	0.001
#55	MA-171142	flanged axe, type Oldendorf	B8679	NBA IB	1600–1500 BC	Denmark		5	91.0814		0.091		0.0135		0.386		0.1885		0.00887769		8.09072		0.109773		0.0119		0.002	38.775	0.009	2.072	0.0001	0.83757	4e-05	18.714	0.001	15.675	0.001
#56	MA-171143	flanged axe, type Oldendorf	NM 26076	NBA IB	1600–1500 BC	Denmark		5	90.0024		0.0395		0.0135		0.183		0.2775		0.0154291		9.13184		0.319852		0.0147		0.002	38.926	0.006	2.0726	0.0001	0.83459	2e-05	18.781	0.001	15.675	0.001
#57	MA-171144	flanged axe, type Oldendorf	NM 7782	NBA IB	1600–1500 BC	Ramsø, Tune, København		5	88.6521	<	0.05		0.0135		0.2545		0.526		0.018554		10.2226		0.198033		0.11235		0.000425	38.849	0.005	2.0656	0.0001	0.834	2e-05	18.808	0.001	15.685	0.001
#58	MA-171145	flanged axe, type Oldendorf	NM 26106	NBA IB	1600–1500 BC	Bastrup, Lynge, Frederiksborg		11	91.9262	<	0.05		0.0135		0.1995		0.5785		0.0344642		5.83771		1.40476		0.01155		0.002	38.948	0.006	2.072	0.0001	0.83422	2e-05	18.797	0.001	15.681	0.001
#59	MA-171146	flanged axe, type Oldendorf	MMCCII	NBA IB	1600–1500 BC	Stevns, Stevns, Præstø		5	91.6223		0.053		0.0135		0.575		0.538		0.0244197		6.94657		0.0865523		0.12915		0	38.333	0.003	2.0904	0.0001	0.85202	1e-05	18.338	0.001	15.624	0.001
#60	MA-171147	flanged axe, type Oldendorf	B13584	NBA IB	1600–1500 BC	Snekkerup, V-Flakkebjerg, Sorø		5	90.09	<	0.0185		0.0135		0.212		0.252		0.0136778		9.18161		0.188948		0.02905		0.002	38.513	0.007	2.0826	0.0001	0.84579	1e-05	18.493	0.001	15.641	0.001
#61	MA-171148	flanged axe, type Oldendorf	NM 19434	NBA IB	1600–1500 BC	Fredensborg (near), Lynge, Frederiksborg		5	90.8988		0.0265		0.0135		0.104		0.129		0.0101022		8.63302		0.169446		0.0098		0.002	38.509	0.013	2.0843	0.0001	0.84675	4e-05	18.476	0.002	15.644	0.002
#62	MA-171149	flanged axe, type Oldendorf	B5501	NBA IB	1600–1500 BC	Ravnsby, Lollands Nørre, Maribo		5	91.2355		0.052		0.023		0.662		0.4705		0.0180142		7.37084		0.14141		0.0182		0.002125	38.482	0.002	2.0854	0.0001	0.84772	1e-05	18.453	0.001	15.643	0.001
#63	MA-171150	flanged axe, type Oldendorf	NM 18590	NBA IB	1600–1500 BC	Falster, Denmark		5	92.2855	<	0.0185		0.0155		0.789		0.4905		0.0194654		6.20852		0.139028		0.0231		0.000425	38.583	0.014	2.0819	0.0001	0.84447	3e-05	18.532	0.001	15.65	0.001
#64	MA-171151	flanged axe, type Oldendorf (extreme)	B11381	NBA II	1500-1400 BC	Søborg Sø, Holbo, Frederiksborg		5	91.3198		0.0485		0.0195		0.4185		0.4415		0.0191146		7.55597		0.100695		0.0721		0.001275	38.344	0.008	2.0902	0.0001	0.85182	1e-05	18.345	0.001	15.626	0.001
#65	MA-171152	flanged axe, type Oldendorf	B9507	NBA IB	1600–1500 BC	Birket, Lollands Nørre, Maribo		5	92.8409		0.0265		0.0135		0.5515		0.4225		0.00854158		5.95078		0.0155511		0.15435		0.002	38.36	0.004	2.0894	0.0001	0.85116	1e-05	18.359	0.001	15.627	0.001
#66	MA-171153	flanged axe, type Oldendorf	B5559	NBA IB	1600–1500 BC	Udby, Mønbo, Præstø		5	89.1292		0.197		0.015		0.3565		0.322		0.00367493		9.63079		0.331209		0.01085		0.002	38.823	0.014	2.0731	0.0001	0.83705	2e-05	18.727	0.001	15.675	0.001
#67	MA-171154	flanged axe, type Oldendorf (extreme)	B13481	NBA II	1500-1400 BC	Husum, Sokkelung, København		5	92.5011	<	0.0185		0.0135		0.327		0.428		0.0162498		6.6426		0.0395091		0.00665		0.000425	38.678	0.008	2.0654	0.0001	0.83625	1e-05	18.727	0.001	15.66	0.001
#68	MA-171155	flanged axe, type Oldendorf	B638	NBA IB	1600–1500 BC	Store Valby, Sømme, Købenahvn		5	92.9906		0.0795		0.0135		0.348		0.306		0.0158478		6.14581		0.0470616		0.0469		0.002	38.387	0.009	2.089	0.0001	0.8506	3e-05	18.376	0.001	15.631	0.001
#69	MA-171156	flanged axe, type Oldendorf (extreme)	NM 12167	NBA II	1500-1400 BC	Snoldelev, Tune, København		5	91.9232		0.026		0.0135		0.184		0.207		0.00855333		7.53061		0.0627244		0.0315		0	38.463	0.008	2.0833	0.0001	0.84716	3e-05	18.462	0.001	15.64	0.001
#70	MA-171157	flanged axe, type Oldendorf	B5017	NBA IB	1600–1500 BC	Broby, Alsted, Sorø		5	88.6065	<	0.05		0.0135		0.1205		0.2025		0.0104496		10.961		0.0526899		0.03745		0.000425	38.47	0.006	2.0843	0.0001	0.84734	1e-05	18.457	0.001	15.639	0.001
#71	MA-171158	flanged axe, type Oldendorf	B10581	NBA IB	1600–1500 BC	Strøby Egede, Stevns, Præstø		5	91.4512		0.0475		0.0155		0.5545		0.5655		0.031434		6.77737		0.198916		0.343		0.002	38.317	0.003	2.0912	0.0001	0.85257	2e-05	18.323	0.001	15.622	0.001
#72	MA-171159	flanged axe, type Oldendorf	NM 16328	NBA IB	1600–1500 BC	Havreholm, Lynge, Frederiksborg		5	89.6415		0.683		0.0135		0.519		0.452		0.0321273		8.48825		0.0787356		0.0882		0.000425	38.375	0.013	2.0911	0.0001	0.85205	1e-05	18.352	0.002	15.637	0.002
#73	MA-171160	flanged axe, type Oldendorf	B5919	NBA IB	1600–1500 BC	Lund, Stevs, Præstø		5	92.565		0.0415		0.017		0.551		0.5805		0.0235203		5.94431		0.0528954		0.21945		0.000425	38.311	0.016	2.09	0.0002	0.85208	5e-05	18.33	0.001	15.619	0.002
#74	MA-171161	flanged axe, type Oldendorf (extreme)	NM 22332	NBA II	1500-1400 BC	Grubbegård, Bornholm		5	90.7815		0.301		0.0185		0.3065		0.347		0.00966929		7.60041		0.285259		0.3409		0.002	38.531	0.006	2.0954	0.0001	0.8522	1e-05	18.388	0.001	15.671	0.001
#75	MA-171162	flanged axe, type Maegerkingen-Valsømagle	B9511	NBA IB	1600–1500 BC	Vestergård, Slagelse, Sorø		5	89.1397		0.1925		0.007		0.304		0.3285		0.0226717		9.67159		0.29418		0.03115		0.001275	38.471	0.005	2.0858	0.0001	0.84781	1e-05	18.445	0.001	15.638	0.001
#76	MA-171163	flanged axe, type Oldendorf (extreme)	B6692	NBA II	1500-1400 BC	Store Karleby, Volborg, København		6	90.404		0.249		0.0135		0.0315		0.115		0.00446048		9.14622		0.00668736		0.021		0.000425	38.662	0.007	2.0675	0.0001	0.83731	1e-05	18.7	0.001	15.657	0.001
#77	MA-171164	flanged axe, type Oldendorf	B13532	NBA IB	1600–1500 BC	Jægerspris, Horns, Frederiksborg		5	94.4939		0.219		0.0265		0.1755		0.149		0.00706966		4.8768		0.0380125		0.0035		0.000425	39.374	0.009	2.0511	0.0001	0.8179	1e-05	19.196	0.001	15.701	0.001
#78	MA-171165	flanged axe, type Oldendorf	B3560	NBA IB	1600–1500 BC	Hallenslev, Løve, Holbæk		5	92.2272	<	0.05		0.0135		0.289		0.3115		0.016919		6.93455		0.103665		0.112		0.000425	38.347	0.01	2.0918	0.0001	0.85256	1e-05	18.332	0.002	15.629	0.001
#79	MA-171166	flanged axe, type Oldendorf (extreme)	NM Z689	NBA II	1500-1400 BC	Valby, Holbo, Frederiksborg		5	90.3604	<	0.0185		0.0135		0.069		0.323		0.0135116		9.097		0.0608051		0.02905		0.000425	38.994	0.009	2.0564	0.0001	0.8275	3e-05	18.962	0.001	15.691	0.001
#80	MA-171167	flanged axe, type Oldendorf	NM 10723	NBA IB	1600–1500 BC	Billesbølle, Vends, Odense		5	91.1506	<	0.05		0.0205		0.7405		0.582		0.0238016		7.29119		0.0348173		0.14525		0.000425	38.323	0.008	2.0901	0.0001	0.852	1e-05	18.335	0.001	15.622	0.001
#81	MA-171168	flanged axe, type Oldendorf	B3108	NBA IB	1600–1500 BC	Nahe Ellinge, Vindinge, Svendborg		5	92.8281		0.041		0.012		0.362		0.533		0.0182157		6.00513		0.1507		0.03815		0.002	38.519	0.004	2.0841	0.0001	0.84629	1e-05	18.482	0.001	15.641	0.001
#82	MA-171169	flanged axe, type Oldendorf	B11921	NBA IB	1600–1500 BC	Avnslev Overby, Vindinge, Svendborg		5	93.0792		0.047		0.0195		0.279		0.4335		0.0199444		5.70342		0.0746651		0.32305		0.00085	38.359	0.003	2.0888	0.0001	0.85078	1e-05	18.364	0.001	15.624	0.001
#83	MA-171170	flanged axe, type Oldendorf	B14365	NBA IB	1600–1500 BC	Christiansminde, Horns, Frederiksborg		5	89.6428		0.078		0.0285		0.5235		0.2485		0.0221582		9.34405		0.0774856		0.02835		0.0017	38.469	0.014	2.0994	0.0002	0.8544	1e-05	18.324	0.001	15.656	0.001
#84	MA-171171	flanged axe, type Oldendorf	B14366	NBA IB	1600–1500 BC	Christiansminde, Horns, Frederiksborg		5	89.366		0.0775		0.05		0.6655		0.2895		0.0252132		9.41181		0.0822928		0.0259		0.001275	38.449	0.011	2.1035	0.0001	0.85654	2e-05	18.278	0.001	15.656	0.002
#85	MA-171172	flanged axe	B2014	NBA IB	1600–1500 BC	Bøgholt, Vennebjer, Hjørring		2	91.3163		0.008		0.015		0.873		1.0795		0.0757735		6.45713		0.0954371		0.0623		0.00425	38.359	0.004	2.0895	0.0001	0.85146	1e-05	18.358	0.001	15.631	0.001
#86	MA-171173	flanged axe, type Oldendorf	B12365	NBA IB	1600–1500 BC	Aldrup Kjær, Hovlbjer, Viborg		5	91.9964	<	0.05		0.016		0.494		0.5315		0.0311442		6.66326		0.0443614		0.2219		0	38.321	0.012	2.0914	0.0001	0.85265	1e-05	18.323	0.002	15.623	0.002
#87	MA-171174	flanged axe, type Underåre	B429	NBA IB	1600–1500 BC	Vesterelling, Middelsom., Vibrg		5	89.7839	<	0.05		0.016		0.4735		0.6645		0.0345389		8.65931		0.0704505		0.28455		0.001275	38.327	0.005	2.091	0.0001	0.85235	1e-05	18.33	0.001	15.623	0.001
#88	MA-171175	flanged axe, type Oldendorf	B1461	NBA IB	1600–1500 BC	Nahe Hvedholm, Sallinge, Svendborg		5	89.9988		0.3075		0.0235		0.6065		0.588		0.0241023		8.21296		0.0780547		0.1547		0.000425	38.32	0.009	2.0903	0.0001	0.85205	3e-05	18.333	0.001	15.62	0.001
#89	MA-171176	flanged axe, type Oldendorf	B1979	NBA IB	1600–1500 BC	Over-Fidde, Vester-Holm, Ribe		5	91.5165		0.013		0.011		0.329		0.308		0.0110655		7.75836		0.0370288		0.0084		0.000425	38.719	0.007	2.0781	0.0001	0.8412	2e-05	18.632	0.001	15.673	0.001
#90	MA-171177	flanged axe, type Oldendorf	B8703	NBA IB	1600–1500 BC	Skals, Rinds, Viborg		5	85.8702		0.134		0.0415		0.7535		0.552		0.0117084		12.4276		0.185731		0.01855		0.002	38.476	0.005	2.0998	0.0001	0.85477	2e-05	18.324	0.001	15.663	0.001
#91	MA-171178	flanged axe, type Oldendorf	B7377	NBA IB	1600–1500 BC	Lille Halkjær, Hind, Ringkøbing		5	90.0668		0.0435		0.0205		0.9		0.939		0.0221942		7.83504		0.0892572		0.03605		0.002125	38.485	0.001	2.0847	0.0001	0.84733	2e-05	18.461	0.001	15.642	0.001
#92	MA-171179	flanged axe, type Oldendorf	B14075	NBA IB	1600–1500 BC	Sperrringsjö, Hundborg, Thisted		2	92.3865	<	0.05		0.0145		0.831		0.618		0.356095		5.07776		0.526706		0.15225		0.0017	38.331	0.011	2.0917	0.0002	0.85266	3e-05	18.326	0.001	15.625	0.001
#93	MA-171180	flanged axe, type Oldendorf	B8696	NBA IB	1600–1500 BC	Horsens, Nim, Skanderborg		5	90.6466	<	0.0185		0.017		0.58		0.789		0.0277697		7.74722		0.0616523		0.09695		0.002	38.381	0.001	2.0912	0.0001	0.85201	1e-05	18.354	0.001	15.637	0.001
#94	MA-171181	flanged axe, type Underåre	B14017	NBA IB	1600–1500 BC	Stokkebro, Djurs Nørre, Randers		5	92.0747		0.086		0.012		0.485		0.551		0.0238764		6.56032		0.0796006		0.11585		0.0017	38.339	0.005	2.0904	0.0001	0.85209	1e-05	18.341	0.001	15.628	0.001
#95	MA-171182	flanged axe, type Oldendorf (extreme)	NM 26107	NBA II	1500-1400 BC	Jelling (near of), Tørrild, Vejle		5	90.9058	<	0.05		0.0095		0.1825		0.2785		0.0201377		8.39792		0.199317		0.0084		0.0017	38.903	0.003	2.0614	0.0001	0.83254	2e-05	18.872	0.001	15.712	0.001
#96	MA-171183	flanged axe, type Oldendorf	NM 8132	NBA IB	1600–1500 BC	Risgårde, Lysgård, Viborg		5	90.275		0.0505		0.0255		0.6335		0.6925		0.0599952		8.11134		0.0678775		0.0735		0.002	38.486	0.005	2.0853	0.0001	0.84726	1e-05	18.456	0.001	15.637	0.001
#97	MA-171184	flanged axe, type Oldendorf	NM 9572	NBA IB	1600–1500 BC	Funder, Hids, Viborg		5	89.7745	<	0.0185		0.0105		0.453		0.507		0.0183912		9.09311		0.0998314		0.0238		0.002	38.504	0.007	2.083	0.0001	0.8463	2e-05	18.485	0.001	15.644	0.001
#98	MA-171185	shafthole axe, type Fårdrup, decorated	NM 6606	NBA IB	1600–1500 BC	Dragstrup, Holbo, Fredseriksborg		5	90.6467		0.2405		0.0135		0.395		0.529		0.033749		7.94194		0.0639147		0.1316		0.002125	38.316	0.01	2.0904	0.0001	0.85219	2e-05	18.33	0.001	15.62	0.001
#99	MA-171186	shafthole axe, type Fårdrup, decorated	NM 18154	NBA IB	1600–1500 BC	Tågelund, Jerslev, Vejle		5	90.1974	<	0.0185		0.0105		0.312		0.315		0.00910558		9.07813		0.0166328		0.04655		0	38.332	0.006	2.0846	0.0001	0.84926	1e-05	18.388	0.001	15.616	0.001
#100	MA-171187	shafthole axe, type Fårdrup	B7548	NBA IB	1600–1500 BC	Bækbølling, Malt, Ribe		5	85.5456		0.3705		0.0185		1.005		1.418		0.0289429		11.5488		0.0382836		0.0175		0.000425	38.737	0.006	2.071	0.0001	0.83804	1e-05	18.704	0.001	15.675	0.001
#101	MA-171188	shafthole axe, type Fårdrup	NM	NBA IB	1600–1500 BC	Denmark		5	90.7164	<	0.02		0.0175		0.5085		0.4465		0.0207664		7.99303		0.0653172		0.23205		0	38.319	0.017	2.0914	0.0002	0.85263	3e-05	18.322	0.002	15.622	0.002
#102	MA-171189	shafthole axe, type Valsømagle	B13538	NBA IB	1600–1500 BC	Denmark		5	93.4467		0.036		0.0105		0.4015		0.3035		0.0216242		5.44659		0.316618		0.00805		0.000425	38.798	0.003	2.0786	0.0001	0.83954	1e-05	18.666	0.001	15.671	0.001
#103	MA-171190	shafthole axe, type Fårdrup	B13537	NBA IB	1600–1500 BC	Denmark		5	89.9698		0.655		0.014		0.349		0.537		0.0218597		7.51327		0.0150353		0.9212		0.002	38.293	0.011	2.0913	0.0001	0.8528	3e-05	18.311	0.001	15.616	0.001
#104	MA-171191	shafthole axe, type Fårdrup	NM 26014	NBA IB	1600–1500 BC	Denmark		5	89.285	<	0.0185		0.011		0.352		0.3815		0.0136187		9.85236		0.038219		0.049		0.002	38.352	0.008	2.0893	0.0001	0.85111	1e-05	18.357	0.001	15.623	0.001
#105	MA-171192	shafthole axe, type Fårdrup	NM 9525	NBA IB	1600–1500 BC	Denmark		5	90.498	<	0.0185		0.015		0.479		0.4485		0.0258249		7.70774		0.122047		0.7007		0.000425	38.301	0.002	2.0914	0.0001	0.8528	1e-05	18.313	0.001	15.618	0.001
#106	MA-171193	shafthole axe, type Fårdrup	NM 9524	NBA IB	1600–1500 BC	Denmark		5	92.6842		0.269		0.0115		0.071		0.1335		0.00651657		6.77359		0.0258021		0.0098		0.000425	38.546	0.005	2.069	0.0001	0.83983	1e-05	18.63	0.001	15.646	0.001
#107	MA-171194	shafthole axe, type Fårdrup	NM 6538	NBA IB	1600–1500 BC	Denmark		5	89.6138		0.5185		0.0125		0.721		0.3735		0.00707262		8.6878		0.0457982		0.01155		0	38.928	0.009	2.0548	0.0001	0.82812	1e-05	18.945	0.002	15.689	0.001
#108	MA-171195	shafthole axe, type Fårdrup, decorated	NM 6115	NBA IB	1600–1500 BC	Denmark		5	92.013	<	0.0185		0.0145		0.388		0.3845		0.0136517		6.95048		0.157423		0.05705		0.000425	38.709	0.007	2.0507	0.0001	0.82902	2e-05	18.876	0.001	15.649	0.001
#109	MA-171196	flanged axe, type Underåre	B11037	NBA IB	1600–1500 BC	Oppe-Sundby, Lynge, Frederiksborg		5	91.3872		0.0305		0.0125		0.433		0.3715		0.0271132		7.65658		0.059796		0.0112		0.0017	38.506	0.006	2.0778	0.0001	0.84447	1e-05	18.532	0.001	15.65	0.001
#110	MA-171197	flanged axe, type Oldendorf	B978	NBA IB	1600–1500 BC	Viby, Bjerge, Odense		5	90.6552		1.3735		0.0095		0.2735		0.294		0.0256366		7.04111		0.30374		0.01855		0.002	38.513	0.022	2.0841	0.0002	0.84635	4e-05	18.48	0.002	15.64	0.002
#111	MA-171198	flanged axe, type Underåre	B6980	NBA IB	1600–1500 BC	Dyrehave, Rise, Åbenrå		5	91.4066	<	0.0185		0.006		0.116		0.466		0.0520212		7.7588		0.0167226		0.16905		0.002	38.563	0.004	2.0946	0.0001	0.8515	2e-05	18.411	0.001	15.677	0.001
#112	MA-171199	flanged axe, type Oldendorf	B12537	NBA IB	1600–1500 BC	Himlingøje, Bjæverskov, Præstø		5	90.7964		0.364		0.014		0.839		0.6515		0.0251709		7.18517		0.0482519		0.05005		0.000425	38.363	0.003	2.0891	0.0001	0.85113	2e-05	18.363	0.001	15.63	0.001
#113	MA-171200	flanged axe, type Underåre	B1609	NBA IB	1600–1500 BC	Stangerup, Falster Nørre, Maribo		5	90.3404		0.549		0.0145		0.2745		0.6115		0.0245888		7.92807		0.133624		0.11165		0	38.359	0.006	2.0856	0.0001	0.84969	1e-05	18.393	0.001	15.628	0.001
#114	MA-171330	shafthole axe, type Fårdrup	NM B3092	NBA IB	1600–1500 BC	Højsted, Rumperup, Skippinge, Holbæk		5	91.6742		0.1735		0.0525		0.3505		0.3365		0.0171823		7.08648		0.0528254		0.25375		0.000425	38.31	0.017	2.0903	0.0001	0.8522	2e-05	18.328	0.002	15.619	0.002
#115	MA-171331	shafthole axe, type Fårdrup	NM B3093	NBA IB	1600–1500 BC	Højsted, Rumperup, Skippinge, Holbæk		5	90.1618		0.0345		0.0165		0.5155		0.5215		0.0251348		8.36272		0.0856805		0.2723		0	38.318	0.006	2.0906	0.0001	0.85231	2e-05	18.329	0.001	15.622	0.001
#116	MA-171332	shafthole axe, type Fårdrup	NM B3094	NBA IB	1600–1500 BC	Højsted, Rumperup, Skippinge, Holbæk		5	89.8781		0.3875		0.017		0.5095		0.509		0.036288		8.28465		0.228409		0.14385		0.0034	38.364	0.009	2.0861	0.0001	0.8497	1e-05	18.39	0.001	15.626	0.001
#117	MA-171333	shafthole axe, type Fårdrup	NM B3095	NBA IB	1600–1500 BC	Højsted, Rumperup, Skippinge, Holbæk		5	89.2175		0.1895		0.0195		0.669		0.43		0.00808899		9.43133		0.0186047		0.0098		0	38.69	0.006	2.0762	0.0001	0.84021	1e-05	18.635	0.001	15.657	0.001
#118	MA-171334	shafthole axe, type Fårdrup	NM B3096a	NBA IB	1600–1500 BC	Højsted, Rumperup, Skippinge, Holbæk		5	90.4854		0.113		0.0175		0.632		0.492		0.0210842		8.06884		0.0807789		0.08365		0.002	38.37	0.001	2.092	0.0002	0.85238	1e-05	18.342	0.002	15.634	0.002
#119	MA-171335	shafthole axe, type Fårdrup	NM B3096b	NBA IB	1600–1500 BC	Højsted, Rumperup, Skippinge, Holbæk		5	90.5614		0.1565		0.014		0.5525		0.416		0.0212535		7.96932		0.0858576		0.21805		0.000425	38.329	0.009	2.0915	0.0001	0.85256	2e-05	18.326	0.001	15.624	0.001
#120	MA-171336	shafthole axe, type Fårdrup	NM B3096c	NBA IB	1600–1500 BC	Højsted, Rumperup, Skippinge, Holbæk		5	90.6976		0.1595		0.0185		0.391		0.5755		0.0295928		7.87666		0.0222972		0.2254		0.000425	38.328	0.014	2.0872	0.0001	0.85067	1e-05	18.364	0.001	15.621	0.002
#121	MA-171337	shafthole axe, type Fårdrup	NM B3096d	NBA IB	1600–1500 BC	Højsted, Rumperup, Skippinge, Holbæk		5	90.1506		0.115		0.0225		0.577		0.5725		0.0356542		8.20867		0.10401		0.21035		0.002	38.328	0.008	2.0905	0.0001	0.85212	2e-05	18.335	0.001	15.624	0.001
#122	MA-171338	shafthole axe, type Fårdrup	NM B3096e	NBA IB	1600–1500 BC	Højsted, Rumperup, Skippinge, Holbæk		5	91.5427		0.091		0.0225		0.782		0.599		0.0607954		6.5718		0.0925675		0.22855		0.00255	38.312	0.008	2.0916	0.0001	0.85288	1e-05	18.318	0.001	15.623	0.001
#123	MA-171339	flanged axe	B2938	NBA IB	1600–1500 BC	Hobro (near), Onsild, Randers		5	89.0604	<	0.05		0.0135		0.041		0.088		0.0327864		10.5786		0.110755		0.0861		0.00425	38.486	0.005	2.1167	0.0001	0.86212	1e-05	18.182	0.001	15.675	0.001
#124	MA-171340	shafthole axe, type Fårdrup	NM 11201	NBA IB	1600–1500 BC	Denmark		5	89.955		0.0555		0.018		0.3065		0.9045		0.0513841		8.55586		0.0211597		0.1302		0.002	38.37	0.008	2.0815	0.0001	0.84774	3e-05	18.434	0.001	15.627	0.001
#125	MA-171341	shafthole axe, type Fårdrup	NM 2868	NBA IB	1600–1500 BC	Uhe, Nørvang, Vejle		5	88.9884		0.0745		0.042		0.945		0.703		0.0197095		9.08354		0.127303		0.00665		0.000425	39.193	0.005	2.0352	0.0001	0.81536	3e-05	19.258	0.001	15.702	0.001
#126	MA-171342	flanged axe, type Underaare	B9036	NBA IB	1600–1500 BC	Bagterp, Vennebjerg, Hjørring		5	90.3699	<	0.0185		0.0125		0.3565		0.4075		0.0253037		8.60926		0.0664721		0.12215		0.002	38.336	0.002	2.0904	0.0001	0.852	2e-05	18.339	0.001	15.625	0.001
#127	MA-171343	flanged axe, type Underaare	B9037	NBA IB	1600–1500 BC	Bagterp, Vennebjerg, Hjørring		5	90.572		0.0905		0.0195		0.6565		0.4795		0.0161461		7.9979		0.0285838		0.1302		0.000425	38.338	0.012	2.0912	0.0001	0.85236	1e-05	18.333	0.002	15.626	0.001
#128	MA-171344	flanged axe, type Oldendorf	B9038	NBA IB	1600–1500 BC	Bagterp, Vennebjerg, Hjørring		5	91.9493		0.131		0.017		0.5105		0.376		0.0330861		6.90294		0.0592943		0.0119		0.002	38.635	0.003	2.0708	0.0001	0.83931	3e-05	18.657	0.001	15.659	0.001
#129	MA-171345	flanged axe, type Underaare	B9039	NBA IB	1600–1500 BC	Bagterp, Vennebjerg, Hjørring		5	90.7861		0.157		0.0355		0.6075		0.3875		0.0207305		7.80303		0.109619		0.0868		0.002	38.342	0.008	2.0904	0.0001	0.85191	1e-05	18.343	0.001	15.626	0.001
#130	MA-171346	flanged axe, type Oldendorf	NM 3105	NBA IB	1600–1500 BC	Sandby, Lollands Nørre, Maribo		5	90.4869	<	0.0185		0.015		0.5005		0.715		0.0254501		8.10174		0.048453		0.06265		0.000425	38.39	0.007	2.0888	0.0001	0.85062	1e-05	18.379	0.001	15.633	0.001
#131	MA-171347	flanged axe, type Oldendorf	B3971	NBA IB	1600–1500 BC	Denmark		5	91.1074	<	0.0185		0.015		0.478		0.4625		0.0227715		7.50283		0.0958644		0.2961		0	38.334	0.007	2.0911	0.0001	0.85244	3e-05	18.332	0.001	15.627	0.001
#132	MA-171348	flanged axe, type Oldendorf	NM 20983	NBA IB	1600–1500 BC	Vordinborg, Baarse, Præstø		5	91.3225	<	0.0185		0.0135		0.072		0.1275		0.00424773		8.36744		0.0500115		0.02135		0.002	38.742	0.007	2.0653	0.0001	0.83511	1e-05	18.758	0.001	15.665	0.001
#133	MA-171349	flanged axe, type Underaare	17(1253)	NBA IB	1600–1500 BC	Køge (near), Ramsø, København		5	89.6624		0.0665		0.0145		0.3435		0.445		0.0155035		9.37268		0.0481325		0.0224		0.0051	38.44	0.012	2.0811	0.0001	0.84642	2e-05	18.471	0.001	15.634	0.001
#134	MA-171350	flanged axe, type Oldendorf	8665	NBA IB	1600–1500 BC	Ulfshale, Mønsted, Præstø		5	92.2414	<	0.05		0.013		0.347		0.418		0.0606907		6.80549		0.0618788		0.0511		0.002	38.385	0.006	2.0886	0.0001	0.85072	2e-05	18.378	0.001	15.635	0.001
#135	MA-171351	flanged axe, type Oldendorf	NM 547	NBA IB	1600–1500 BC	Nysted, Musse, Maribo		5	91.0475		0.165		0.034		0.5985		0.7845		0.0386482		5.86693		0.223251		1.23585		0.00255	38.304	0.003	2.0912	0.0001	0.85271	1e-05	18.317	0.001	15.619	0.001
#136	MA-171352	flanged axe, type Oldendorf	546	NBA IB	1600–1500 BC	Østofte, Fuglse, Maribo		5	92.0714	<	0.05		0.0125		0.2945		0.308		0.0159968		7.26007		0.0300288		0.0119		0.002	38.487	0.003	2.0774	0.0001	0.84439	2e-05	18.527	0.001	15.644	0.001
#137	MA-171353	flanged axe, type Oldendorf	858	NBA IB	1600–1500 BC	Horreby, Falsters Nørre, Maribo		5	89.8514		0.1015		0.0175		0.425		0.781		0.0203513		8.73256		0.0314037		0.0364		0.000425	38.406	0.01	2.0812	0.0001	0.84735	1e-05	18.453	0.001	15.636	0.001
#138	MA-171354	shafthole axe, type Fårdrup	14909	NBA IB	1600–1500 BC	Bregninge, Sunds, Svendborg		5	90.6098		0.228		0.035		0.7335		0.412		0.0132081		7.88969		0.0582025		0.01225		0.002	38.67	0.007	2.0804	0.0001	0.84333	3e-05	18.588	0.001	15.676	0.001
#139	MA-171355	flanged axe, type Underaare	FSM CM141	NBA IB	1600–1500 BC	Norup, Lunde, Odense		6	93.3366	<	0.05		0.0065		0.3125		0.203		0.00532359		6.12836		0.00613813		0.0042		0	39.896	0.006	1.9918	0.0001	0.78663	1e-05	20.03	0.001	15.756	0.001
#140	MA-171356	flanged axe, type Oldendorf	FSM 7100	NBA IB	1600–1500 BC	Lumby, Lunde, Odense		5	91.5758		0.138		0.0145		0.288		0.587		0.00920125		6.97036		0.38227		0.0287		0.002	38.752	0.009	2.0758	0.0001	0.83897	1e-05	18.668	0.001	15.662	0.001
#141	MA-171357	flanged axe, type Smoerumovre	FSM 5261	NBA II	1500-1300 BC	Tåsinge, Sunds, Svendborg		5	86.8942		0.361		0.048		0.84		0.342		0.00474447		11.3959		0.0999309		0.00875		0.000425	39.294	0.01	2.0508	0.0001	0.81977	1e-05	19.161	0.001	15.707	0.001
#142	MA-171358	flanged axe, type Underaare	FSM 3506	NBA IB	1600–1500 BC	Egense, Lunde, Odense		5	92.1783	<	0.0185		0.017		0.5675		0.4525		0.0233451		6.52904		0.0639425		0.15855		0.002	38.332	0.001	2.0912	0.0001	0.85246	1e-05	18.33	0.001	15.626	0.001
#143	MA-171359	flanged axe, type Underaare	FSM 2565	NBA IB	1600–1500 BC	Kragsbjerggaard, Odense		5	91.606	<	0.0185		0.008		0.2625		0.2325		0.0195876		7.79733		0.0312324		0.0056		0.002	39.497	0.007	2.0004	0.0001	0.79711	1e-05	19.744	0.001	15.738	0.001
#144	MA-171360	flanged axe, type Underaare	FSM 4557	NBA IB	1600–1500 BC	Højrup, Sallinge, Svendborg		5	91.6713		0.177		0.009		0.236		0.122		0.00403014		7.63967		0.118832		0.0168		0.000425	39.316	0.014	2.0407	0.0001	0.81524	3e-05	19.266	0.002	15.707	0.002
#145	MA-171361	flanged axe, type Oldendorf	FSM 3280	NBA IB	1600–1500 BC	Stige (near), Lunde, Odense		5	90.9493		0.334		0.016		0.6545		0.576		0.0328528		7.26694		0.0795321		0.08085		0.002	38.35	0.004	2.0905	0.0001	0.85189	1e-05	18.345	0.001	15.628	0.001
#146	MA-171362	flanged axe, type Oldendorf	FSM 7988	NBA IB	1600–1500 BC	Hollufgaard, Åsum, Odense		5	89.935		0.093		0.021		0.6995		0.965		0.0426785		8.01725		0.0979996		0.1225		0.000425	38.335	0.002	2.0897	0.0001	0.85172	1e-05	18.344	0.001	15.624	0.001
#147	MA-171363	flanged axe, type Maegerkingen-Valsømagle	A1779	NBA IB	1600–1500 BC	Allese, Lunde, Odense		6	90.6495		0.072		0.0125		0.2135		0.135		0.00536688		8.9049		0.00165232		0.0028		0.000425	39.069	0.007	2.0453	0.0001	0.82229	1e-05	19.102	0.001	15.707	0.001
#148	MA-171364	flanged axe, type Oldendorf	CM129	NBA IB	1600–1500 BC	Raagelund, Åsum, Odense		5	90.8856	<	0.05		0.0205		0.8325		0.6175		0.0342934		7.12988		0.335904		0.1442		0.002	38.332	0.003	2.0914	0.0001	0.85248	1e-05	18.328	0.001	15.624	0.001
#149	MA-171365	flanged axe, type Underaare	CM100	NBA IB	1600–1500 BC	Nord Fünen, Odense		2	90.2067		0.052		0.0135		0.3145		1.046		0.224901		7.41987		0.500126		0.21245		0.017	38.739	0.011	2.0489	0.0001	0.82815	2e-05	18.907	0.002	15.658	0.002
#150	MA-171366	flanged axe, type Underaare	FSM 5268	NBA IB	1600–1500 BC	Odense, Odense		6	91.1292		0.13		0.007		0.1445		0.0325		0.00521311		8.54138	<	0.005		0.002		0.002	39.179	0.008	2.0385	0.0001	0.8163	1e-05	19.22	0.001	15.689	0.001
#151	MA-171367	flanged axe, type Underaare	20.4.1885	NBA IB	1600–1500 BC	Refs-Vindinge, Vindinge, Svendborg		5	90.9488	<	0.05		0.011		0.3725		0.45		0.0219692		8.1518		0.0262905		0.00455		0.002	38.653	0.002	2.0502	0.0001	0.83157	2e-05	18.853	0.001	15.678	0.001
#152	MA-171368	flanged axe, type Oldendorf	FSM B5	NBA IB	1600–1500 BC	Langeskov, Vindinge, Svendborg		5	90.1906	<	0.05		0.0275		0.533		0.284		0.0190253		8.37718		0.102445		0.47145		0.002	38.308	0.004	2.0917	0.0001	0.85289	1e-05	18.314	0.001	15.62	0.001
#153	MA-171369	shafthole axe, type Fårdrup	St173	NBA IB	1600–1500 BC	Denmark		5	90.8764	<	0.05		0.019		0.558		0.653		0.0301893		6.80671		0.102707		0.89425		0.000425	38.302	0.007	2.0913	0.0001	0.85277	2e-05	18.315	0.001	15.618	0.001
#154	MA-171370	flanged axe, type Oldendorf	CM68	NBA IB	1600–1500 BC	Northern Fyn, Odense		5	91.3134	<	0.05		0.0165		0.419		0.3795		0.0165365		7.53436		0.101007		0.16135		0.002	38.361	0.007	2.0917	0.0001	0.85224	1e-05	18.339	0.001	15.63	0.001
#155	MA-171371	flanged axe, type Oldendorf	5.11.1886	NBA IB	1600–1500 BC	Samsø, Samsø, Holbæk		5	91.561	<	0.05		0.0115		0.694		1.3095		0.0447115		6.31336		0.0520144		0.00945		0.002	38.796	0.007	2.0704	0.0001	0.83701	1e-05	18.739	0.001	15.684	0.001
#156	MA-171372	flanged axe, type Underaare	CM69	NBA IB	1600–1500 BC	Lysabildgaard, Als Sømnder, Sønderborg		5	90.8435	<	0.05		0.0095		0.3055		0.189		0.0201699		8.59376		0.0246563		0.00245		0.002	38.974	0.007	2.0525	0.0001	0.82578	1e-05	18.989	0.001	15.681	0.001
#157	MA-171373	flanged axe, type Oldendorf	Mi403	NBA IB	1600–1500 BC	Stensbygaard, Baarse, Præstø		5	90.4056	<	0.0185		0.018		0.655		0.615		0.037261		8.01263		0.144324		0.0714		0.002	38.397	0.001	2.0927	0.0001	0.85249	1e-05	18.348	0.001	15.641	0.001
#158	MA-171374	flanged axe	A1883	NBA IB	1600–1500 BC	Broholm, Gudme, Svendborg		6	94.167	<	0.05		0.0075		0.176		0.1245		0.00755154		5.51669		0.01006		0.002		0	39.185	0.003	2.0355	0.0001	0.81673	1e-05	19.251	0.001	15.722	0.001
#159	MA-171375	shafthole axe, type Fårdrup	1.5.1886	NBA IB	1600–1500 BC	Brahetrolleborg, Sallinge Svendborg		5	88.9826		0.143		0.022		0.6175		0.4805		0.0523194		9.60824		0.0688368		0.0182		0.002	38.626	0.006	2.0779	0.0001	0.84236	2e-05	18.59	0.001	15.659	0.001
#160	MA-171376	shafthole axe, type Fårdrup	Mi B1264	NBA IB	1600–1500 BC	Allerup, Sallinge, Svendborg		5	91.2006	<	0.0185		0.0165		0.6375		0.4635		0.0176599		7.4695		0.0679009		0.0875		0	38.419	0.003	2.1014	0.0001	0.85634	1e-05	18.283	0.001	15.656	0.001
#161	MA-171377	shafthole axe, type Fårdrup	FSM 5605	NBA IB	1600–1500 BC	Korsør (near), Slagelse, Sorø		5	92.029		0.0505		0.0095		0.408		0.304		0.0103904		7.13361		0.0307509		0.02135		0	38.662	0.002	2.0654	0.0001	0.83618	2e-05	18.719	0.001	15.652	0.001
#162	MA-171378	shafthole axe, type Fårdrup	FSM 4665	NBA IB	1600–1500 BC	Højme, Odense, Odense		5	93.3488		0.16		0.0245		0.234		0.534		0.0400086		5.59833		0.0137298		0.04095		0	38.413	0.003	2.0766	0.0001	0.84485	1e-05	18.498	0.001	15.628	0.001
#163	MA-171379	shafthole axe, type Fårdrup	FSM 2199	NBA IB	1600–1500 BC	Sanderum, Odense, Odense		5	92.1014		0.1095		0.0145		0.4975		0.492		0.0239825		6.46491		0.0389764		0.24535		0.002	38.318	0.009	2.0908	0.0001	0.85238	1e-05	18.327	0.001	15.621	0.001
#164	MA-171380	flanged axe, type Oldendorf	HAM 631	NBA IB	1600–1500 BC	Haderslev municipality, Denmark		5	92.5158	<	0.0185		0.0105		0.3155		0.2625		0.018173		6.69269		0.0922926		0.0672		0.000425	38.34	0.009	2.0894	0.0001	0.85142	3e-05	18.35	0.001	15.624	0.001
#165	MA-171381	flanged axe, type Oldendorf	HAM 3824	NBA IB	1600–1500 BC	Over-Jerstal, Gram, Haderslev		6	90.6441	<	0.0185		0.008		0.1645		0.159		0.00752621		8.99376		0.00919968		0.00245		0	39.154	0.009	2.0611	0.0001	0.82615	2e-05	18.997	0.002	15.694	0.002
#166	MA-171382	flanged axe, type Underaare	HAD 8768	NBA IB	1600–1500 BC	Silkeborg, Gjern, Skanderborg		5	92.6755	<	0.0185		0.017		0.396		0.3845		0.0249547		6.40332		0.0499155		0.0308		0	38.374	0.004	2.0861	0.0001	0.84965	2e-05	18.395	0.001	15.629	0.001
#167	MA-171383	shafthole axe, type Fårdrup	HAM 4268	NBA IB	1600–1500 BC	Lavesgård, Haderslev, Haderslev		5	89.5054		0.083		0.015		0.4285		0.404		0.00727569		9.49624		0.0177933		0.03395		0.000425	38.501	0.001	2.0749	0.0001	0.84273	1e-05	18.555	0.001	15.637	0.001
#168	MA-171384	shafthole axe, type Fårdrup	HAM 2601	NBA IB	1600–1500 BC	Fyrskov, Gram, Haderslev		5	90.2002		0.038		0.0135		0.451		0.1725		0.00487321		9.0013		0.0718579		0.0434		0	38.435	0.012	2.0998	0.0001	0.85523	1e-05	18.305	0.002	15.655	0.002
#169	MA-171385	flanged axe, type Underaare	HAM 1331	NBA IB	1600–1500 BC	Høgelund, Gram, Haderslev		5	92.2046	<	0.05		0.0095		0.4235		0.2095		0.00858411		7.10602		0.0325565		0.00385		0.000425	38.991	0.006	2.0588	0.0001	0.82863	1e-05	18.939	0.001	15.693	0.001
#170	MA-171386	flanged axe, type Oldendorf	HAM 4454	NBA IB	1600–1500 BC	Lunding, Haderslev, Haderslev		5	91.6466	<	0.05		0.018		0.438		1.3815		0.0231485		6.38715		0.0498494		0.06405		0.002	38.336	0.008	2.089	0.0001	0.85151	2e-05	18.352	0.001	15.627	0.001
#171	MA-171387	flanged axe, type Oldendorf	HAM 794	NBA IB	1600–1500 BC	Kolsnap, Gram, Haderslev		5	91.643		0.037		0.045		0.336		0.4405		0.0139108		7.16492		0.191338		0.12285		0.002	38.417	0.004	2.0907	0.0001	0.85107	1e-05	18.375	0.001	15.639	0.001
#172	MA-171388	flanged axe, type Oldendorf	SØM 368	NBA IB	1600–1500 BC	Stevning, Als Nørre, Svendborg		5	91.9734	<	0.0185		0.0145		0.4635		0.524		0.0238903		6.3734		0.0329522		0.5684		0.000425	38.323	0.012	2.0921	0.0001	0.85296	2e-05	18.318	0.002	15.625	0.002
#173	MA-171389	flanged axe	SØM 360	NBA IB	1600–1500 BC	Ketting, Als Sønder, Sønderborg		5	91.8924	<	0.0185		0.021		0.384		0.646		0.0327548		6.43397		0.0256173		0.5516		0.000425	38.325	0.01	2.0914	0.0001	0.85268	3e-05	18.325	0.001	15.625	0.001
#174	MA-171390	flanged axe, type Underaare	AA 962	NBA IB	1600–1500 BC	Over-Blåkrog, Lundtoft, Åbenrå		5	91.4752	<	0.0185		0.015		0.5545		0.311		0.0226035		7.48824		0.0707886		0.0532		0	38.375	0.011	2.0898	0.0001	0.85133	2e-05	18.363	0.001	15.633	0.001
#175	MA-171391	shafthole axe, type Fårdrup	RIB 7656	NBA IB	1600–1500 BC	Darum, Gørding, Ribe		2	90.6042		0.055		0.0105		0.6885		0.953		0.0804605		7.52674		0.0721439		0.00245		0.0017	39.275	0.006	2.029	0.0001	0.81182	1e-05	19.356	0.001	15.714	0.001
#176	MA-171392	flanged axe, type Oldendorf	RIB 5104	NBA IB	1600–1500 BC	Hjortslund, Ribe, Ribe		5	91.5889	<	0.05		0.008		0.3075		0.1505		0.00454917		7.90634		0.022723		0.0056		0.00085	38.674	0.007	2.0775	0.0001	0.84227	1e-05	18.616	0.001	15.68	0.001
#177	MA-171393	flanged axe, type Oldendorf	KHM 5484	NBA IB	1600–1500 BC	Himmestrup, Middelsom, Viborg		5	89.4977		0.0335		0.0225		0.804		0.677		0.0274134		8.58825		0.206272		0.1309		0	38.342	0.021	2.0909	0.0001	0.85223	3e-05	18.338	0.002	15.628	0.002
#178	MA-171394	flanged axe	ESB 178	NBA IB	1600–1500 BC	Sadderup, Skads, Ribe		6	90.9737	<	0.0185		0.0145		0.1555		0.0675		0.00930664		8.74698		0.00265147		0.00245		0	38.973	0.001	2.0629	0.0001	0.83062	1e-05	18.893	0.002	15.693	0.003
#179	MA-171395	flanged axe, type Maegerkingen-Valsømagle	O-3234	NBA IB	1600–1500 BC	Skærbæk, Elbo, Vejle		5	91.2159		0.0145		0.0095		0.1765		0.789		0.0320277		6.96648		0.0242908		0.7574		0.001275	38.316	0.008	2.0909	0.0001	0.85251	1e-05	18.326	0.001	15.623	0.001
#180	MA-171396	flanged axe, type Oldendorf	O-986	NBA IB	1600–1500 BC	Fovslet, Tyrstrup, Vejle		5	94.1128	<	0.0185		0.012		0.4515		0.345		0.0237956		4.88039		0.0924846		0.0525		0	38.447	0.007	2.0883	0.0002	0.84946	3e-05	18.411	0.001	15.639	0.001
#181	MA-171397	shafthole axe, type Fårdrup	O-3404a	NBA IB	1600–1500 BC	Bækbølling, Malt, Ribe		5	90.672		0.205		0.0105		0.439		0.3315		0.00631086		8.30382		0.0244277		0.0049		0	39.275	0.006	2.0377	0.0001	0.81509	2e-05	19.274	0.001	15.71	0.001
#182	MA-171398	shafthole axe, type Fårdrup	O-3404b	NBA IB	1600–1500 BC	Bækbølling, Malt, Ribe		5	91.0935		0.1035		0.015		0.3785		0.472		0.0337917		7.7707		0.0958612		0.0308		0.0017	38.436	0.015	2.0804	0.0001	0.84644	2e-05	18.475	0.003	15.638	0.002
#183	MA-171399	flanged axe, type Oldendorf	A3	NBA IB	1600–1500 BC	Hundslund, Hads, Aarhus		5	90.3316	<	0.0185		0.027		0.4565		0.529		0.0138914		8.58366		0.0385322		0.0035		0	39.462	0.015	2.0502	0.0001	0.81665	1e-05	19.248	0.001	15.719	0.001
#184	MA-171400	shafthole axe, type Fårdrup	A252	NBA IB	1600–1500 BC	Geishede, Ålborg		5	89.5415		0.2645		0.0435		0.635		0.884		0.0296332		8.45817		0.0344149		0.10605		0.000425	38.363	0.011	2.0842	0.0001	0.84902	2e-05	18.407	0.001	15.628	0.001
#185	MA-171401	flanged axe, type Oldendorf	2089	NBA IB	1600–1500 BC	Denmark		5	91.507	<	0.0185		0.022		0.889		0.625		0.0374515		6.77541		0.0740702		0.0483		0.002	38.38	0.003	2.0893	0.0001	0.85109	1e-05	18.37	0.001	15.634	0.001
#186	MA-171402	shafthole axe, type Fårdrup	KHM 8354	NBA IB	1600–1500 BC	Brørup, Malt, Ribe		5	91.6292		0.0305		0.014		0.3565		0.49		0.0285433		7.37704		0.061035		0.01085		0.002	38.593	0.007	2.0738	0.0001	0.84106	2e-05	18.61	0.002	15.652	0.001
#187	MA-171403	flanged axe, type Underaare	VHM 22366	NBA IB	1600–1500 BC	Underåre, Børglum, Hjørring		5	90.5872		0.033		0.0175		0.408		0.4485		0.0276842		8.37473		0.0529207		0.04865		0.000425	38.372	0.001	2.0889	0.0001	0.85104	3e-05	18.37	0.001	15.633	0.001
#188	MA-171404	flanged axe, type Underaare	VHM 22365B	NBA IB	1600–1500 BC	Underåre, Børglum, Hjørring		5	91.3229		0.032		0.0185		0.4585		0.41		0.0238224		7.30933		0.140448		0.27965		0.0034	38.327	0.008	2.0915	0.0001	0.85258	1e-05	18.325	0.001	15.623	0.001
#189	MA-171405	flanged chissel	VHM 22365A	NBA IB	1600–1500 BC	Underåre, Børglum, Hjørring		5	90.4151		0.0865		0.0155		0.4375		0.421		0.0209248		8.44902		0.0460911		0.10255		0.002	38.345	0.002	2.0905	0.0001	0.85197	3e-05	18.342	0.001	15.627	0.001
#190	MA-171406	flanged axe, type Maegerkingen-Valsømagle	VHM 3497	NBA IB	1600–1500 BC	Hørby (near), Dronninglund, Hjørring		5	89.1538	<	0.0185		0.0225		0.525		0.5865		0.0451081		9.43676		0.0916237		0.1148		0.000425	38.37	0.002	2.091	0.0001	0.85188	2e-05	18.35	0.001	15.632	0.001
#191	MA-171407	flanged axe, type Maegerkingen-Valsømagle	VHM 22062	NBA IB	1600–1500 BC	Hvidsted Mose, Børglum, Hjørring		5	90.8102		0.149		0.02		0.4085		0.6645		0.0360531		7.53016		0.0483497		0.3318		0.000425	38.327	0.007	2.0909	0.0001	0.85241	1e-05	18.331	0.001	15.625	0.001
#192	MA-171408	shafthole axe, type Fårdrup	VHM 22103	NBA IB	1600–1500 BC	Mellem Mølgård, Vennebjerg, Hjørring		5	90.0275		0.1545		0.0315		0.871		0.7355		0.0208456		8.0016		0.0646963		0.0854		0	38.35	0.006	2.0904	0.0001	0.85184	2e-05	18.346	0.001	15.628	0.001
#193	MA-171409	shafthole axe, type Fårdrup	VHM 13780	NBA IB	1600–1500 BC	Denmark		5	85.7631		0.226		0.0135		0.0505		0.4345		0.0280741		8.07614		0.0764461		2.8287		0.047175	36.817	0.005	2.158	0.0001	0.90784	3e-05	17.06	0.001	15.488	0.001
#194	MA-171410	shafthole axe, type Fårdrup	VHM 12384	NBA IB	1600–1500 BC	Hvorup Kjær, Kær, Ålborg		5	89.5041	<	0.0185		0.0175		0.363		0.6675		0.0345843		8.82497		0.12625		0.4263		0.002	38.318	0.008	2.0912	0.0001	0.85261	2e-05	18.324	0.002	15.623	0.001
#195	MA-171411	flanged axe, type Underaare	VHM 12325	NBA IB	1600–1500 BC	Zealand, Danmark		5	89.474	<	0.0185		0.0465		0.56		0.6185		0.0420202		9.08625		0.104177		0.0448		0.002	38.387	0.02	2.0892	0.0001	0.85109	3e-05	18.374	0.003	15.638	0.003
#196	MA-171412	shafthole axe, type Fårdrup	VHM 21329	NBA IB	1600–1500 BC	Allingåbro, Sønderhald, Randers		5	88.7396		0.1555		0.0085		0.738		0.417		0.0066629		9.90888		0.0150262		0.00595		0.002	39.654	0.022	2.0132	0.0001	0.79862	1e-05	19.698	0.003	15.731	0.003
#197	MA-171413	flanged axe, type Underaare	ÅHM 3563	NBA IB	1600–1500 BC	Signalbakkemarken Fleskum, Ålborg		5	91.5315	<	0.0185		0.009		0.3675		0.5155		0.0176538		7.42489		0.0548527		0.0098		0.002	39.068	0.019	2.0567	0.0001	0.82629	1e-05	18.996	0.003	15.696	0.002
#198	MA-171414	shafthole axe, type Fårdrup	ÅHM 3518	NBA IB	1600–1500 BC	Lyngby, Hellum, Ålborg		5	92.1065		0.0605		0.0215		0.6995		0.583		0.022735		6.32248		0.0620847		0.11725		0	38.346	0.014	2.0906	0.0001	0.85203	3e-05	18.342	0.002	15.628	0.002
#199	MA-171415	flanged axe, type Underaare	AR 155	NBA IB	1600–1500 BC	Hesselhovedgaard, Gislum, Ålborg		5	91.4595		0.113		0.014		0.433		0.4655		0.0275157		7.39771		0.0622845		0.02065		0.002	38.364	0.002	2.0841	0.0001	0.84893	1e-05	18.408	0.001	15.627	0.001
#200	MA-171416	shafthole axe, type Fårdrup	AR 100	NBA IB	1600–1500 BC	Liengaard, Års, Ålborg		5	90.3254		0.0935		0.0255		0.902		0.8225		0.017939		7.73171		0.0617849		0.0056		0.000425	38.978	0.008	2.0396	0.0001	0.82185	2e-05	19.111	0.001	15.706	0.001
#201	MA-171417	flanged axe, type Maegerkingen-Valsømagle	1081A	NBA IB	1600–1500 BC	Ersted By, Hvornum, Ålborg		2	93.2834		0.033		0.0155		0.468		0.976		0.0615322		4.94803		0.179911		0.0238		0.0034	38.767	0.007	2.0604	0.0001	0.83254	2e-05	18.816	0.001	15.665	0.001
#202	MA-171418	flanged axe, type Underaare	B7555	NBA IB	1600–1500 BC	Egelund, Sønderlyng, Viborg		5	90.8653	<	0.0185		0.02		0.491		0.4925		0.0278275		7.80182		0.0673531		0.2212		0	38.33	0.011	2.0912	0.0001	0.8525	1e-05	18.33	0.002	15.626	0.002
#203	MA-171419	shafthole axe, type Fårdrup	B7554	NBA IB	1600–1500 BC	Egelund, Sønderlyng, Viborg		5	91.486	<	0.0185		0.0165		0.4615		0.434		0.0278967		7.27044		0.062569		0.2268		0.000425	38.332	0.007	2.0915	0.0001	0.85262	2e-05	18.328	0.001	15.626	0.001
#204	MA-171420	flanged axe, type Oldendorf	VHM 1981/14	NBA IB	1600–1500 BC	Vendsyssel, Hjørring		5	92.0603	<	0.05		0.0145		0.604		0.66		0.0205244		6.54028		0.0439054		0.04865		0.002	38.395	0.002	2.0923	0.0001	0.85227	2e-05	18.351	0.001	15.639	0.001
#205	MA-171421	flanged axe, type Underaare	FHM 1005	NBA IB	1600–1500 BC	Flensted Mark, Gjern, Skanderborg		5	90.4079	<	0.05		0.011		0.548		0.512		0.0125838		8.43727		0.0633563		0.0049		0	39.053	0.006	2.0406	0.0001	0.82004	1e-05	19.138	0.001	15.694	0.001
#206	MA-171422	flanged axe, type Oldendorf	FHM 6504	NBA IB	1600–1500 BC	Denmark		5	90.8523	<	0.05		0.0165		0.5535		0.765		0.045937		7.56243		0.0827699		0.1099		0.002125	38.331	0.006	2.0903	0.0001	0.85207	1e-05	18.338	0.001	15.625	0.001
#207	MA-171423	shafthole axe, type Fårdrup	FHM 1884	NBA IB	1600–1500 BC	Aalsrode Mark, Djurs Sønder, Randers		5	91.0639		0.3845		0.0255		0.2695		0.6715		0.0326891		7.40074		0.0227767		0.126		0.000425	38.348	0.013	2.0865	0.0001	0.85024	3e-05	18.379	0.002	15.627	0.001
#208	MA-171424	flanged axe, type Oldendorf	FHM 6454	NBA IB	1600–1500 BC	Denmark		5	91.7048	<	0.0185		0.018		0.544		0.3925		0.0167137		7.23337		0.0455973		0.0231		0	38.461	0.013	2.0856	0.0001	0.84822	1e-05	18.441	0.002	15.642	0.002
#209	MA-171425	flanged axe, type Oldendorf	FHM 113	NBA IB	1600–1500 BC	Lejre, Volborg, København		5	92.0974	<	0.0185		0.014		0.5145		0.458		0.0260748		6.60088		0.0841898		0.2051		0.002	38.33	0.005	2.0903	0.0001	0.8522	3e-05	18.337	0.001	15.626	0.001
#210	MA-171426	flanged axe, type Oldendorf	FHM 5102	NBA IB	1600–1500 BC	Følle, Ø-Lisbjerg, Randers		5	92.12	<	0.0185		0.013		0.5485		0.357		0.0135873		6.69014		0.201179		0.03535		0.002	38.522	0.004	2.0914	0.0001	0.85015	1e-05	18.419	0.001	15.659	0.001
#211	MA-171427	flanged axe, type Oldendorf	FHM 845	NBA IB	1600–1500 BC	Horsens (near), Nim, Skanderborg		5	92.7465	<	0.0185		0.061		0.737		0.816		0.0228836		5.17125		0.422465		0.00875		0.00425	38.558	0.007	2.0831	0.0001	0.84539	1e-05	18.51	0.001	15.648	0.001
#212	MA-171428	flanged axe, type Oldendorf	FHM 5264	NBA IB	1600–1500 BC	Albøge, Djurs Sønder, Randers		5	91.9088	<	0.0185		0.0145		0.574		0.419		0.0171842		6.94157		0.0820207		0.04305		0.002	38.368	0.001	2.0878	0.0001	0.85031	2e-05	18.377	0.001	15.626	0.002
#213	MA-171429	flanged axe, type Oldendorf	FHM 5154	NBA IB	1600–1500 BC	Silkeborg (near), Gjern, Skanderborg		5	91.371	<	0.0185		0.0155		0.446		0.591		0.0170289		7.48472		0.0376722		0.03955		0.001275	38.366	0.002	2.0919	0.0001	0.85248	2e-05	18.34	0.001	15.635	0.001
#214	MA-171430	flanged axe, type Oldendorf	FHM 2163	NBA IB	1600–1500 BC	Gern, Gern, Skanderborg		6	92.1411		0.0055		0.01		0.019		0.094		0.00312218		7.69078		0.0156385		0.00735		0.00085	38.536	0.001	2.0564	0.0002	0.83313	1e-05	18.74	0.001	15.613	0.002
#215	MA-171431	flanged axe, type Oldendorf	FHM 6046	NBA IB	1600–1500 BC	Denmark		5	90.8701		0.025		0.0145		0.539		0.428		0.0218018		8.03136		0.0414877		0.02485		0.000425	38.466	0.007	2.0825	0.0001	0.84698	1e-05	18.471	0.002	15.645	0.002
#216	MA-171432	flanged axe, type Underaare	FHM 5846	NBA IB	1600–1500 BC	Skørring, Framlev, Aarhus		5	92.8784		0.038		0.029		0.7635		0.3505		0.0105591		5.88312		0.0317226		0.00525		0.000425	38.784	0.006	2.0664	0.0001	0.8349	1e-05	18.769	0.001	15.67	0.001
#217	MA-171433	flanged axe	FHM 6458	NBA IB	1600–1500 BC	Denmark		5	91.0933		0.047		0.018		0.627		0.4785		0.0542861		6.74281		0.568642		0.3577		0.002	38.308	0.009	2.0917	0.0001	0.85284	2e-05	18.315	0.001	15.619	0.001
#218	MA-171434	flanged axe	FHM 6421	NBA IB	1600–1500 BC	Denmark		5	93.2933	<	0.0185		0.0195		0.4015		0.294		0.0189084		5.79434		0.137711		0.0084		0.002	38.626	0.007	2.0803	0.0001	0.84346	3e-05	18.568	0.001	15.661	0.001
#219	MA-171435	flanged axe	VSM 8538	NBA IB	1600–1500 BC	Grenå (near), Djurs Nørre, Randers		2	96.0759	<	0.0185		0.0135		0.083		0.394		0.354489		2.78287		0.307841		0.00245		0.014875	38.773	0.007	2.074	0.0001	0.8386	3e-05	18.695	0.001	15.678	0.001
#220	MA-171436	flanged axe, type Oldendorf	KHM	NBA IB	1600–1500 BC	Denmark		5	92.3813	<	0.0185		0.0145		0.5255		0.4155		0.026664		6.40097		0.0590788		0.1736		0.000425	38.326	0.009	2.0913	0.0001	0.85253	1e-05	18.327	0.001	15.624	0.001
#221	MA-171437	flanged axe, type Oldendorf	KHM	NBA IB	1600–1500 BC	Denmark		5	90.4805	<	0.0185		0.0225		0.64		0.5635		0.0338042		8.06394		0.0910788		0.05845		0.002	38.365	0.007	2.0877	0.0001	0.85027	1e-05	18.377	0.001	15.625	0.001
#222	MA-173703	metal-hilted sword	NM 9441	NBA II	1500-1300 BC	Holmdrup, Sunds, København		5	77.298		1.944		0.0295		0.7865		0.3075		0.0101459		19.5074		0.071536		0.0413		0.002125	38.477	0.005	2.0956	0.0001	0.85298	1e-05	18.361	0.001	15.662	0.001
#223	MA-173704	metal-hilted sword	NM B5760	NBA II	1500-1300 BC	Tobøl, Malt, Ribe		5	86.6353		-0.0055		0.037		0.9205		0.3055		0.00880571		12.0376		0.0484		0.0091		0.00085	38.615	0.012	2.0903	0.0001	0.84831	2e-05	18.473	0.002	15.671	0.002
#224	MA-173705	belt disc	NM 10935a	NBA II	1500-1300 BC	Svenstrup, Tårnborg , Sorø		5	86.9083		0.3995		0.032		0.607		0.3065		0.0140311		11.5862		0.124243		0.02135		0.00085	38.51	0.004	2.0885	0.0001	0.84908	1e-05	18.439	0.001	15.656	0.001
#225	MA-173706	belt disc	NM 10935b	NBA II	1500-1300 BC	Svenstrup, Tårnborg , Sorø		5	87.2456		0.641		0.0345		0.9895		0.3615		0.0107147		10.6344		0.0656545		0.01225		0.00085	38.64	0.001	2.0832	0.0001	0.84475	1e-05	18.549	0.001	15.669	0.001
#226	MA-173707	belt disc	NM 10935c	NBA II	1500-1300 BC	Svenstrup, Tårnborg , Sorø		5	88.4828		0.206		0.033		0.5485		0.2865		0.0139641		10.3025		0.0858133		0.03185		0.00255	38.422	0.004	2.0998	0.0001	0.85535	1e-05	18.298	0.001	15.651	0.001
#227	MA-173708	belt disc	NM 10938a	NBA II	1500-1300 BC	Svenstrup, Tårnborg , Sorø		5	88.5654		0.1985		0.0335		0.6665		0.3755		0.0195516		9.9324		0.0735768		0.1246		0.0034	38.388	0.003	2.1081	0.0001	0.85953	1e-05	18.21	0.001	15.652	0.001
#228	MA-173709	belt disc	NM 10938b	NBA II	1500-1300 BC	Svenstrup, Tårnborg , Sorø		5	89.1897		0.201		0.0335		0.699		0.4045		0.0169153		9.28173		0.0691741		0.09135		0.002125	38.43	0.002	2.104	0.0001	0.85719	2e-05	18.265	0.001	15.656	0.001
#229	MA-173710	belt disc	NM 10938c	NBA II	1500-1300 BC	Svenstrup, Tårnborg , Sorø		5	87.9178		0.2715		0.0325		0.6785		0.366		0.0186639		10.5155		0.0766342		0.11515		0.00425	38.385	0.008	2.1078	0.0001	0.8594	1e-05	18.211	0.001	15.651	0.001
#230	MA-173711	belt disc	NM B6623_1	NBA II	1500-1300 BC	Vorup, Vejen, Ribe		5	87.5292		0.118		0.032		0.697		0.4775		0.0105981		10.9842		0.0940273		0.0315		0.003825	38.479	0.003	2.0986	0.0001	0.85422	1e-05	18.335	0.001	15.662	0.001
#231	MA-173713	belt plate	NM CMXIII	NBA II	1500-1300 BC	Frankerup, Eggeslevmagle, Sorø		5	90.8237		0.016		0.0155		0.351		0.164		0.016675		8.32894		0.0812742		0.19075		0.004675	38.137	0.004	2.1228	0.0001	0.87025	1e-05	17.965	0.001	15.634	0.001
#232	MA-173714	belt disc	NM 25789_2	NBA II	1500-1300 BC	Vellinge Mose, Bederslev, Odense		5	90.1145		0.0555		0.0215		1.0535		0.5215		0.00962679		8.11076		0.0733093		0.02835		0.00085	38.458	0.003	2.0998	0.0001	0.85502	1e-05	18.315	0.001	15.66	0.001
#233	MA-173715	belt disc	NM 25789_1	NBA II	1500-1300 BC	Vellinge Mose, Bederslev, Odense		5	90.3295		0.1055		0.0315		0.593		0.3125		0.0123877		8.44928		0.0903254		0.07105		0.000425	38.489	0.002	2.0972	0.0001	0.85342	3e-05	18.353	0.001	15.662	0.001
#234	MA-173716	belt plate	NM 25788	NBA II	1500-1300 BC	Vellinge Mose, Bederslev, Odense		5	88.0679		0.255		0.0495		1.004		0.3855		0.00969647		10.112		0.0819492		0.0182		0.001275	38.642	0.003	2.0885	0.0001	0.84708	1e-05	18.502	0.001	15.673	0.001
#235	MA-173717	neck collar	NM 25787	NBA II	1500-1300 BC	Vellinge Mose, Bederslev, Odense		5	87.9288		0.009		0.0235		0.55		0.257		0.0115008		11.0401		0.0685637		0.10815		0.00085	38.525	0.002	2.0957	0.0001	0.85241	1e-05	18.383	0.001	15.669	0.001
#236	MA-173718	belt plate	NM B2654	NBA II	1500-1300 BC	Vellinge Mose, Bederslev, Odense		5	88.7294		0.249		0.042		0.643		0.331		0.0105415		9.90491		0.039775		0.04305		0.000425	38.514	0.004	2.0953	0.0001	0.85221	1e-05	18.381	0.001	15.665	0.001
#237	MA-173719	neck collar	NM B3486	NBA II	1500-1300 BC	Bringe, Værlose, København		5	93.3315		0.231		0.0265		0.2785		0.1345		0.0393401		5.7954		0.0438104		0.10395		0.008075	38.302	0.012	2.1143	0.0001	0.86364	2e-05	18.116	0.002	15.645	0.002
#238	MA-173720	neck collar	NM B3059	NBA II	1500-1300 BC	Jægersborg Hegn, Rundforbi, Søllerød, København		2	89.6425		0.115		0.0255		0.303		0.567		0.679459		8.0188		0.598801		0.03955		0.00935	38.514	0.003	2.0942	0.0001	0.85173	1e-05	18.391	0.001	15.664	0.001
#239	MA-173721	belt plate	NM B3060	NBA II	1500-1300 BC	Jægersborg Hegn, Rundforbi, Søllerød, København		5	86.8207		0.1105		0.026		0.4985		0.3495		0.0110056		11.9324		0.0613417		0.18725		0.00085	38.508	0.005	2.0939	0.0001	0.85179	1e-05	18.39	0.001	15.665	0.001
#240	MA-173722	metal-hilted sword, blade	NM B121	NBA II	1500-1300 BC	Tiselholt, Gudme, Svendborg		5	87.9367		0.3105		0.0385		0.6515		0.304		0.0125731		10.5834		0.127678		0.0315		0.002125	38.416	0.003	2.106	0.0001	0.85844	1e-05	18.241	0.001	15.658	0.001
#241	MA-173723	metal-hilted sword	NM B121	NBA II	1500-1300 BC	Tiselholt, Gudme, Svendborg		5	86.7725		0.5875		0.029		0.5815		0.304		0.0103171		11.5944		0.0953519		0.02205		0.000425	38.431	0.001	2.0919	0.0001	0.85144	2e-05	18.371	0.001	15.642	0.001
#242	MA-173724	metal-hilted sword	NM B120	NBA II	1500-1300 BC	Tiselholt, Gudme, Svendborg		5	86.2367		0.963		0.032		0.47		0.583		0.0104708		11.5857		0.0757943		0.035		0.00085	38.442	0.001	2.1016	0.0001	0.85598	1e-05	18.292	0.001	15.657	0.001
#243	MA-173725	metal-hilted sword	NM B120	NBA II	1500-1300 BC	Tiselholt, Gudme, Svendborg		5	88.1656		0.1455		0.05		0.802		0.383		0.0084358		10.3154		0.108637		0.01505		0.00085	38.552	0.002	2.0937	0.0001	0.85097	1e-05	18.413	0.001	15.669	0.001
#244	MA-173726	metal-hilted sword	NM B9005	NBA II	1500-1300 BC	Hønsinge, Ods, Holbæk		5	82.2204		0.342		0.045		0.988		0.5815		0.0142813		15.6569		0.0830746		0.06125		0.00255	38.455	0.001	2.1024	0.0001	0.85598	1e-05	18.291	0.001	15.657	0.001
#245	MA-173727	metal-hilted sword, hilt	NM B2110	NBA II	1500-1300 BC	Smørumovre, Smørum, København		2																				38.49	0.008	2.0851	0.0001	0.84677	3e-05	18.46	0.001	15.631	0.001
#246	MA-173728	metal-hilted sword, blade	NM B2110	NBA II	1500-1300 BC	Smørumovre, Smørum, København		5	87.761		0.0425		0.039		0.821		0.3685		0.00984432		10.9152		0.0186581		0.01435		0	38.505	0.004	2.0931	0.0001	0.85134	1e-05	18.396	0.001	15.662	0.001
#247	MA-173729	metal-hilted sword	NM B2110	NBA II	1500-1300 BC	Smørumovre, Smørum, København		5	88.0861		0.0795		0.036		0.6215		0.316		0.0102722		10.7121		0.0875198		0.03675		0.001275	38.455	0.006	2.1018	0.0001	0.85574	1e-05	18.296	0.001	15.656	0.001
#248	MA-173730	belt disc	NM B11459	NBA II	1500-1300 BC	Gerdrup, Kirkerup, København		5	87.8778		0.0095		0.026		0.4595		0.268		0.0325966		11.1405		0.0724577		0.09905		0.00765	38.411	0.001	2.1047	0.0001	0.8578	2e-05	18.25	0.001	15.655	0.001
#249	MA-173731	belt disc	NM B11459_2	NBA II	1500-1300 BC	Gerdrup, Kirkerup, København		5	86.3297		0.009		0.0245		0.6		0.132		0.0133001		10.0065		0.0636151		2.8154		0.00595	38.486	0.006	2.0953	0.0001	0.85254	2e-05	18.368	0.001	15.659	0.001
#250	MA-173732	belt disc	NM B4753_890	NBA II	1500-1300 BC	Vendsyssel, København, København		5	89.0049		0.033		0.026		0.5065		0.273		0.0182667		9.99125		0.0678942		0.0679		0.00425	38.345	0.012	2.1123	0.0001	0.86205	3e-05	18.153	0.001	15.649	0.002
#251	MA-173733	shafthole axe Valsømagle	NM B11336	NBA IB	1600–1500 BC	Denmark		6	90.1881		-0.0035		0.016		0.029		0.1325		0.00231266		9.57639		0.0223055		0.0252		0.001275	38.692	0.002	2.0713	0.0001	0.83851	2e-05	18.68	0.001	15.664	0.001
#252	MA-173734	metal-hilted sword	NM B13743	NBA II	1500-1300 BC	Skrydstrup, Gram, Haderslev		5	86.1882		0.0655		0.0435		0.8725		0.488		0.0115013		12.1989		0.0971806		0.0224		0.001275	38.409	0.018	2.0879	0.0002	0.84954	6e-05	18.396	0.002	15.628	0.002
#253	MA-173735	metal-hilted sword	NM B13743	NBA II	1500-1300 BC	Skrydstrup, Gram, Haderslev		5	87.627		0.0585		0.045		0.8455		0.4185		0.0135701		10.857		0.0749428		0.05005		0.000425	38.444	0.005	2.1008	0.0001	0.85565	1e-05	18.299	0.001	15.658	0.001
#254	MA-173736	metal-hilted sword, hilt	NM B14457	NBA II	1500-1300 BC	Hjerpsted, Højer, Tønder		5	87.7564		0.086		0.0605		0.563		0.5045		0.0126979		10.8993		0.0868579		0.02485		0.00085	38.505	0.008	2.0992	0.0001	0.85394	1e-05	18.343	0.001	15.663	0.001
#255	MA-173737	metal-hilted sword, blade	NM B14457	NBA II	1500-1300 BC	Hjerpsted, Højer, Tønder		5	89.3854		0.021		0.03		0.581		0.2645		0.0114011		9.61762		0.0555047		0.0266		0	38.519	0.001	2.1008	0.0001	0.85405	1e-05	18.335	0.001	15.659	0.001
#256	MA-180918	belt plate	B7615	NBA II	1500-1300 BC	Rye, Gorlev, Holbaek		5	88.1239		0.0525		0.0235		0.5285		0.217		0.014		9.902		0.1155		1.0056		0.002975	38.496	0.01	2.0958	0.0001	0.85274	2e-05	18.368	0.001	15.663	0.001
#257	MA-180919	belt plate	NM CMXII	NBA II	1500-1300 BC	Frankerup, Eggeslevmagle, Sorø		5	90.1397		0.0905		0.0345		0.3695		0.288		0.0395		8.702		0.043		0.232		0.018275	38.384	0.002	2.1092	0.0001	0.86002	1e-05	18.198	0.001	15.651	0.001
#258	MA-180920	belt plate	NM CMXII	NBA II	1500-1300 BC	Frankerup, Eggeslevmagle, Sorø		5	89.8954		0.0555		0.028		0.636		0.3345		0.012		8.482		0.086		0.4532		0.00085	38.481	0.003	2.0952	0.0001	0.85254	2e-05	18.366	0.001	15.658	0.001
#259	MA-180931	shafthole axe Valsømagle type	B3949	NBA IB	1600–1500 BC	Valsømagle, Ringsted, Sorø		5	91.3478		0.0255		0.0095		0.1035		0.239		0.01		8.128		0.049		0.0548		0.00085	38.397	0.011	2.0889	0.0001	0.85042	2e-05	18.381	0.001	15.632	0.001
#260	MA-180932	shafthole axe Valsømagle type	B3473	NBA IB	1600–1500 BC	Valsømagle, Ringsted, Sorø		6	91.3027		0.0415		0.007	<	0.0115		0.1005		0.0025		8.4815		0.001		0.0044		0.000425	38.455	0.004	2.0484	0.0001	0.83135	1e-05	18.773	0.001	15.607	0.001
#261	MA-180933	shafthole axe Valsømagle type	B7520	NBA IB	1600–1500 BC	Valsømagle, Ringsted, Sorø		5	89.2104		0.064		0.015		0.099		0.2205		0.01		10.2115		0.0465		0.0972		0.000425	38.331	0.001	2.0897	0.0001	0.85164	2e-05	18.343	0.001	15.622	0.001
#262	MA-180934	spearhead	B3951	NBA IB	1600–1500 BC	Valsømagle, Ringsted, Sorø		5	91.3725	<	0.005		0.0115		0.1065		0.1555		0.007		8.242		0.058		0.0172		0.00085	38.576	0.002	2.0769	0.0001	0.84254	1e-05	18.574	0.001	15.649	0.001
#263	MA-180935	Tutulus	B9535a	NBA II	1500-1300 BC	Glæsborg, Nørre, Randers		5	92.1513	<	0.0085		0.029		0.712		0.428		0.017		6.481		0.113		0.0228		0.000425	38.486	0.008	2.1007	0.0001	0.85522	1e-05	18.32	0.001	15.668	0.001
#264	MA-180936	Tutulus	B9535b	NBA II	1500-1300 BC	Glæsborg, Nørre, Randers		5	90.4831		0.039		0.0405		0.705		0.436		0.018		7.909		0.2205		0.1184		0.00255	38.433	0.004	2.1065	0.0001	0.8582	1e-05	18.245	0.001	15.658	0.001
#265	MA-180937	belt plate	B9534	NBA II	1500-1300 BC	Glæsborg, Nørre, Randers		5	91.416		0.078		0.0285		0.4675		0.305		0.007		7.5645		0.049		0.0516		0.00085	38.529	0.005	2.091	0.0001	0.84985	1e-05	18.426	0.001	15.66	0.001
#266	MA-180938	belt plate	B2307	NBA II	1500-1300 BC	Langstrup, Asminderød, Frederiksborg		5	92.1202		0.0295		0.025		0.363		0.21		0.014		7.1255		0.026		0.062		0.003825	38.25	0.006	2.1174	0.0001	0.866	2e-05	18.065	0.001	15.644	0.001
#267	MA-180939	belt plate	B2307	NBA II	1500-1300 BC	Langstrup, Asminderød, Frederiksborg		5	93.164		0.0345		0.026		0.3675		0.221		0.011		6.0585		0.0235		0.0576		0.0034	38.253	0.001	2.1163	0.0001	0.86542	1e-05	18.075	0.001	15.643	0.001
#268	MA-180940	shafthole axe Valsømagle type	B16780	NBA IB	1600–1500 BC	Engemarken, Roskilde, København		5	90.7955		0.362		0.01		0.176		0.2705		0.015		7.833		0.441		0.0788		0.0017	38.8	0.001	2.0834	0.0001	0.84145	1e-05	18.623	0.002	15.671	0.002
#269	MA-180941	shafthole axe Valsømagle type	B11263	NBA IB	1600–1500 BC	Frøjk, Hjerm, Ringkøbing		5	86.1539		0.0545		0.033		0.5415		0.234		0.019		12.801		0.067		0.0712		0.0034	38.325	0.01	2.1121	0.0001	0.86223	1e-05	18.146	0.001	15.646	0.001
#270	MA-180942	shafthole axe	NM 19176	NBA II	1500-1300 BC	Vesterå, Børglum, Hjørring		5	87.8557	<	0.02		0.0415		0.587		0.279		0.018		11.001		0.0965		0.0756		0.0017	38.38	0.006	2.1082	0.0001	0.85977	2e-05	18.205	0.001	15.652	0.001
#271	MA-180943	spearhead	NM 8850a	NBA II	1500-1300 BC	Ullerslev, Vindinge, Svendborg		5	91.9333	<	0.0055		0.03		0.7165		0.4395		0.008		6.7115		0.0425		0.0648		0.000425	38.522	0.004	2.0936	0.0001	0.85122	2e-05	18.4	0.001	15.662	0.001
#272	MA-180944	spearhead	NM 8850b	NBA II	1500-1300 BC	Ullerslev, Vindinge, Svendborg		5	91.5768	<	0.013		0.0355		0.704		0.541		0.009		6.8945		0.066		0.0884		0.003825	38.441	0.006	2.0939	0.0001	0.85223	1e-05	18.359	0.001	15.646	0.001
#273	MA-180945	metal-hilted sword	B2201	NBA II	1500-1300 BC	Ølby, Nordhøj, Ramsø, København		5	88.4912		0.069		0.065		0.569		0.403		0.0075		10.246		0.117		0.0108		0	38.852	0.004	2.0833	0.0001	0.84089	1e-05	18.649	0.001	15.682	0.001
#274	MA-180946	neck collar	B2200	NBA II	1500-1300 BC	Ølby, Nordhøj, Ramsø, København		5	91.6219	<	0.008		0.029		0.666		0.5105		0.0095		6.8815		0.1535		0.0868		0.001275	38.556	0.013	2.0941	0.0001	0.85117	1e-05	18.412	0.001	15.672	0.002
#275	MA-180947	belt plate	B2202	NBA II	1500-1300 BC	Ølby, Nordhøj, Ramsø, København		5	87.9123		0.1975		0.064		0.911		0.468		0.0215		10.123		0.1655		0.0912		0.005525	38.197	0.005	2.1216	0.0001	0.86906	2e-05	18.004	0.001	15.647	0.001
#276	MA-180948	belt plate	B13260	NBA II	1500-1300 BC	Gjedsted, Viborg		5	88.497		0.0805		0.0405		0.7735		0.4135		0.01		10.0415		0.0835		0.0276		0.000425	38.422	0.005	2.0946	0.0001	0.85353	1e-05	18.343	0.001	15.657	0.001
#277	MA-180949	Tutulus	B13261a	NBA II	1500-1300 BC	Gjedsted, Viborg		5	91.1895	<	0.0075		0.0305		0.858		0.5555		0.01		7.1635		0.098		0.028		0.00255	38.501	0.009	2.096	0.0001	0.85259	1e-05	18.369	0.001	15.661	0.001
#278	MA-180950	Tutulus	B13261b	NBA II	1500-1300 BC	Gjedsted, Viborg		5	93.3987		0.025		0.0315		0.5395		0.369		0.008		5.488		0.06		0.0288		0.00255	38.485	0.006	2.0967	0.0001	0.8531	2e-05	18.355	0.001	15.659	0.001
#279	MA-180951	flanged axe, Anglo-Irish type A10	B5310	LN II	2100/2000 - 1700 BC	Selchausdal, Løve, Holbæk		6	88.4441		0.108		0.004	<	0.0105		0.1655		0.0085		11.233		0.0045		0.0036		0.00085	38.395	0.003	2.0786	0.0001	0.84829	1e-05	18.472	0.001	15.669	0.001
#280	MA-180952	flanged axe, Anglo-Irish type A8	NM 4558	LN II	2100/2000 - 1700 BC	Selchausdal, Løve, Holbæk		2	92.73		0		0.0025		0.0775		0.478		0.438		5.7855		0.455		0.0044		0.0306	38.622	0.002	2.077	0.0001	0.84225	1e-05	18.595	0.001	15.662	0.001
#281	MA-180953	flanged axe, Anglo-Irish type	NM 26063	LN II	2100/2000 - 1700 BC	Flenstofte, Baag, Odense		2	93.4905		0		0.009		0.324		0.8665		0.987		3.3425		0.9175		0.024		0.03995	38.275	0.004	2.0932	0.0001	0.8549	1e-05	18.285	0.001	15.632	0.001
#282	MA-180954	flanged axe, Anglo-Irish type A10	MLXIX	LN II	2100/2000 - 1700 BC	Store-Heddinge, Stevens, Præstø		6	86.8126		0		0.0015	<	0.009		0.0435		0.0105		13.1015		0.0015		0.006		0.000425	38.365	0.003	2.0945	0.0001	0.85475	1e-05	18.317	0.001	15.657	0.001
#283	MA-180955	flanged axe, Anglo-Irish type A8	MLXXa	LN II	2100/2000 - 1700 BC	Store-Heddinge, Stevens, Præstø		2	87.4404		0		0.003		0.0695		0.0895		0.2575		11.9075		0.2105		0.0096		0.00255	38.573	0.002	2.0807	0.0001	0.84445	1e-05	18.539	0.001	15.655	0.001
#284	MA-180956	flanged axe, Anglo-Irish type A8	MLXXb	LN II	2100/2000 - 1700 BC	Store-Heddinge, Stevens, Præstø		2	90.0264		0		0.004		0.048		1.0915		0.725		7.0375		1.0105		0.0032		0.05185	38.542	0.002	2.0771	0.0001	0.84417	1e-05	18.555	0.001	15.664	0.001
#285	MA-180957	flanged axe, Anglo-Irish type A10/A5	MLXXc	LN II	2100/2000 - 1700 BC	Store-Heddinge, Stevens, Præstø		2	92.4359		0		0.0025		0.082		0.3345		0.518		6.003		0.4495		0.1684		0.015725	38.213	0.007	2.1037	0.0001	0.86119	3e-05	18.165	0.001	15.644	0.001
#286	MA-180962	flanged axe, Torsted-Tindsdahl type	B3963	NBA IA	1700-1600 BC	Virring, Sønderhald, Randers		2	96.1138	<	0.005		0.0065		0.5045		0.4465		0.1645		2.487		0.232		0.0128		0.006375	38.711	0.006	2.0543	0.0001	0.83121	1e-05	18.845	0.001	15.664	0.001
#287	MA-180963	flanged axe, Virring type	B3962	NBA IA	1700-1600 BC	Virring, Sønderhald, Randers		5	93.2034	<	0.009		0.004		0.514		0.482		0.0645		5.585		0.079		0.0208		0.001275	38.526	0.016	2.0593	0.0001	0.83482	2e-05	18.708	0.002	15.618	0.002
#288	MA-180964	spearhead, Bagterp type	B9045	NBA IB	1600–1500 BC	Bagterp, Vennebjerg, Hjørring		5	93.1978		0.3265		0.0105		0.3545		0.3625		0.0135		5.494		0.0345		0.1792		0	38.311	0.001	2.0912	0.0001	0.85253	3e-05	18.32	0.001	15.619	0.001
#289	MA-180965	spearhead, Bagterp type	B9041	NBA IB	1600–1500 BC	Bagterp, Vennebjerg, Hjørring		5	90.9451		0.301		0.029		0.5925		0.751		0.0425		6.487		0.1215		0.6888		0.00255	38.303	0.003	2.0914	0.0001	0.85277	1e-05	18.314	0.001	15.618	0.001
#290	MA-180966	spearhead, Bagterp type	B9044	NBA IB	1600–1500 BC	Bagterp, Vennebjerg, Hjørring		5	91.1671		0.0335		0.014		0.436		0.494		0.0225		7.6095		0.05		0.1496		0.001275	38.344	0.001	2.0907	0.0001	0.85205	1e-05	18.34	0.002	15.627	0.002
#291	MA-180967	belt plate	VM1680KC	NBA II	1500-1300 BC	Vognserup Enge, Holbæk		5	90.6154		0.211		0.025		0.43		0.2365		0.0345		8.2075		0.078		0.126		0.0051	38.406	0.008	2.1077	0.0001	0.85909	2e-05	18.222	0.001	15.654	0.001
#292	MA-180968	belt plate	VM1680KD	NBA II	1500-1300 BC	Vognserup Enge, Holbæk		5	90.4959		0.242		0.0415		0.724		0.3825		0.0135		7.848		0.1125		0.1052		0.0034	38.487	0.003	2.1038	0.0001	0.85609	1e-05	18.294	0.001	15.662	0.001
#293	MA-180969	small belt plate	VM1680AH	NBA II	1500-1300 BC	Vognserup Enge, Holbæk		5	92.2373		0.1025		0.034		0.602		0.3875		0.013		6.4505		0.07		0.0704		0.001275	38.42	0.003	2.0993	0.0001	0.85509	1e-05	18.302	0.001	15.65	0.001
#294	MA-180970	small belt plate	VM1680AL	NBA II	1500-1300 BC	Vognserup Enge, Holbæk		5	92.5693		0.0835		0.0295		0.5995		0.373		0.0115		6.1905		0.0665		0.0356		0.002125	38.778	0.008	2.0819	0.0001	0.84229	2e-05	18.627	0.001	15.689	0.001
#295	MA-180971	neck collar	VM1680KF	NBA II	1500-1300 BC	Vognserup Enge, Holbæk		5	91.0132		0.068		0.016		0.3355		0.1605		0.008		8.331		0.019		0.018		0.001275	38.498	0.005	2.0981	0.0001	0.85342	1e-05	18.349	0.001	15.659	0.001
#296	MA-180972	neck collar	VM1680KE	NBA II	1500-1300 BC	Vognserup Enge, Holbæk		5	89.2953		0.253		0.03		0.564		0.3005		0.014		9.132		0.2825		0.082		0.00425	38.48	0.001	2.0975	0.0001	0.8536	1e-05	18.346	0.001	15.66	0.001
#297	MA-181023	belt plate, eyelet	VM 1680 KJ	NBA II	1500-1300 BC	Vognserup Enge, Holbæk		5	91.897		0.128		0.037		0.546		0.332		0.008		6.887		0.126		0.016		0	38.69	0.008	2.0848	0.0001	0.84472	1e-05	18.558	0.001	15.676	0.001
#298	MA-181026	shafthole axe Fårdrup type	NM 2868	NBA IB	1600–1500 BC	Ringgive, Nørvang		5	88.0374		0.431	<	0.015		1.124		1.097		0.01		9.245		0.022		0.0016		0	39.761	0.003	2.0376	0.0001	0.8056	2e-05	19.513	0.001	15.72	0.001
#299	MA-181027	flat axe type Bygholm	B8858	TRB	3800–2850 BC	Fyn		4	99.4273		0.027		0.001	<	0.011		0.424		0.01		0.006		0.018		0.012		0.0017	38.67	0.005	2.0608	0.0001	0.83427	2e-05	18.765	0.001	15.655	0.001
#300	MA-181028	flanged axe, type C1	B12475	NBA IB	1600–1500 BC	Lammefjord, Vallekilde, Ods		5	91.07		-0.001		0.011		0.31		0.377		0.013		8.144		0.04		0.016		0	38.487	0.003	2.0776	0.0001	0.84428	2e-05	18.525	0.001	15.64	0.001
#301	MA-181029	flanged axe type C3	NM 26071	NBA IB	1600–1500 BC	Frederiksgave, Sonderby, Baag		5	88.2957		0.078		0.033		0.511		0.632		0.039		8.966		0.048		1.3696		0.0017	38.289	0.008	2.0913	0.0001	0.85284	3e-05	18.308	0.001	15.614	0.001
#302	MA-181030	flat axe type Bygholm	B2043	TRB	2850-2300 BC	Kjelstrup, Vilstrup, Haderslev		2	99.1587		0		0.003		0.109		0.164		0.278		0		0.287		0.004		0.00425	38.548	0.003	2.1005	0.0001	0.8547	1e-05	18.352	0.001	15.685	0.001
#303	MA-181031	flat axe type Bygholm	B13533	TRB	3800–2850 BC	Denmark		4	98.5063		0		0.001	<	0.028		1.377		0.027	<	0.022		0.018		0.012		0.0017	38.645	0.002	2.0601	0.0001	0.83421	1e-05	18.759	0.001	15.649	0.001
#304	MA-181032	flat axe type Bygholm	B13534	TRB	2850-2300 BC	Denmark		10	98.4527		0		0.003	<	0.007		0.811		0.717		0.002		0.001		0.0064		0.00085	38.656	0.003	2.0225	0.0001	0.82069	1e-05	19.113	0.001	15.686	0.001
#305	MA-181038	flanged axe, type C1	NM 14331	NBA IB	1600–1500 BC	Cathrinedal, Tudse		5	94.4182		0.163		0.012		0.102		0.511		0.007		4.696		0.042		0.0128		0	39.631	0.004	2.0477	0.0001	0.81213	1e-05	19.354	0.001	15.718	0.001
#306	MA-192837	spearhead	NM B26886	NBA IB	1600–1500 BC	Over Vindinge, Hammer, Præsto		2	85.6917		0.2285		0.01		0.0725		0.6955		1.03831		11.4037		0.797145		0.0098		0.0629	38.456	0.006	2.0682	0.0001	0.8407	2e-05	18.594	0.001	15.632	0.001
#307	MA-181033	spoon-shaped axe, type B1	ML2822	NBA IB	1600–1500 BC	Lund (near), Sweden		2	88.4007		0.028		0.014		0.745		1.303		0.098		9.235		0.133		0.0144		0.00595	38.875	0.002	2.0682	0.0001	0.83453	1e-05	18.797	0.001	15.686	0.001
#308	MA-181034	spoon-shaped axe, type B2	ML2823	NBA IB	1600–1500 BC	Lund (near), Sweden		5	89.2795		0.037		0.011		0.346		0.199		0.029		10.009		0.042		0.0248		0.0017	38.888	0.004	2.0572	0.0001	0.82919	1e-05	18.903	0.001	15.674	0.001
#309	MA-181035	flanged axe, Anglo-Irish type A10	ML6573	LN II	2100/2000 - 1700 BC	Freddinge, Beddinge, Scania		2	90.3563	<	0.008		0.004		0.072		0.435		0.307		8.522		0.256		0.02		0.00765	38.878	0.003	2.082	0.0001	0.84113	2e-05	18.673	0.001	15.707	0.001
#310	MA-181036	flanged axe, Anglo-Irish type A10	ML6574	LN II	2100/2000 - 1700 BC	Beddinge, Vermenhögs, Scania		1	89.5836		0		0.003		0.037	<	0.01		0.007		10.343		0.005		0.0024		0	39.453	0.001	2.0335	0.0001	0.81079	1e-05	19.402	0.001	15.731	0.001
#311	MA-181037	flanged axe, Anglo-Irish type A10	ML11056	LN II	2100/2000 - 1700 BC	Löddeköpinge, Harjagers, Scania		2	93.2226		9		0.001		0.039		0.371		0.728		5.169		0.447		0.0048		0.0136	38.518	0.005	2.0786	0.0001	0.84554	1e-05	18.531	0.001	15.668	0.001
